# Supplementary material for: Insights into the Role of the Berry-Specific Ethylene Responsive Factor VviERF045
Source: Front Plant Sci. 2016 Dec 9;7:1793. doi: 10.3389/fpls.2016.01793 (PMC5146979; doi:10.3389/fpls.2016.01793)
Supplement: Supplementary file 7 [file Table_1.XLSX]

## Sheet: Suppl. Tab S1
Suppl Tab S1. RNA-seq sequencing and read mapping to the grapevine genome.
Samples	Replicate	Total Sequences	Total reads mapped (number)	Total reads mapped (%)	Unmapped reads (number)	Properly Paired (number)	Properly Paired (%)	Coverage fold*
L15	1	58251296	41490655	71.23	16760641	40003904	0.6867	91.963
L15	2	29461418	24535900	83.28	4925518	24134430	0.8192	55.4814
L15	3	62207082	51447581	82.7	10759501	50448832	0.811	115.974
WT	1	60010838	49309589	82.17	10701249	48573316	0.8094	111.663
WT	2	79748662	64122489	80.41	15626173	62400138	0.7825	143.449
WT	3	61178626	51318592	83.88	9860034	50597744	0.827	116.317
*Coverage of the Pinot Noir grapevine transcriptome release 3 (43.5 Mbp)
