# Supplementary material for: Insights into the Role of the Berry-Specific Ethylene Responsive Factor VviERF045
Source: Front Plant Sci. 2016 Dec 9;7:1793. doi: 10.3389/fpls.2016.01793 (PMC5146979; doi:10.3389/fpls.2016.01793)
Supplement: Supplementary file 8 [file Table_2.XLSX]

## Sheet: Foglio1
Suppl Tab 2. Sequence primer list used in the RT-qPCR
Primer name	FORWARD PRIMER	REVERSE PRIMER
UBIQUITIN Vit_19s0177g00070	CCCTGGCGGACTACAACATC	TCAAATGGCTGAGACCCACA
TUBULIN Vit_06s0004g00480	TGTTGGTGAAGGCATGGAGG	AGATGACACGCCTGCTGAACT
VviERF045 Vit_04s0008g06000	CCTCAAAAGCCACCGACTT	CTGTCACCGGTCTTTTCTCC
VviERF045 endog. Vit_04s0008g06001	AAACACCCAATTCTGCTCCTCTT	GCAAAATGAGTGGCATTAGCATAG
RPT2 Vit_00s0665g00050	GCTCGTCACCATAGCCGATA	GGAAGTGACAAACCTGCACC
PIR Vit_00s1306g00010	GCATGCTCCCCATCAGAACTGTCCT	TCAGAACATCGCATGGCTTGTGGTTGTG
NAC Vit_01s0026g02710	TCCTCCCGGTTTTAGATTCCACCCCA	TCTCCAAATTCCGCCTTCTCTGCAC
ERECTA Vit_04s0008g01970	ATGGCACTGCATGTGTACGAGGAT	GCTTCCAACAGTCTCAAGCTCC
SBP Vit_04s0210g00170	GGAGTTCCGTCGAATACGCT	GCTACACTGCTGGCAAAACC
N-acetyltransferase Vit_05s0020g03680	GGCTGGTGATGATAGAGTAACGCGC	GTATCCGATGGACTGGTCGTCCAAA
HB1 Vit_12s0059g01190	CAGTGGTATTAGGGGCGTGCTCTC	CACCTGCAAACATGGGCCTCTAAG
SA Vit_14s0006g02170	CCCTAGAGCTCCTGTACCGTTCT	TCTGTCTGCAAGTTGGGTGGGCAC
YABBY Vit_15s0048g00550	TGAAGAAAGCTAACGTGCGCCAACAG	TAGTAGGGGGAGACACCCCATTGG
Peroxidase Vit_16s0098g00820	GCTAGACTCGAAGCTGTGTGCAAGG	TGGTCGACAGTAAAGGTCGGGGGT
HB1 Vit_18s0001g10160	ACTGCAATTCCGACAGCCCT	CTTGCCTTCGATCTTCCCGT
