# Supplementary material for: Insights into the Role of the Berry-Specific Ethylene Responsive Factor VviERF045
Source: Front Plant Sci. 2016 Dec 9;7:1793. doi: 10.3389/fpls.2016.01793 (PMC5146979; doi:10.3389/fpls.2016.01793)
Supplement: Supplementary file 9 [file Table_3.XLSX]

## Sheet: Foglio1
Suppl. Tab. S3. Average values for the measured Metabolites in the experiment.
	Benzoic acid derivatives			coumarins	Hydroxycinnamic acids					dihydrochalcones	Flavones	Flavanones	Flavan-3-oles									Flavonols											phenol glucoside (unico in questa classe)	Stilbens													lipids
Sample	p-hydroxybenzoic acid	vanillin	gallic acid	esculin	caffeic acid	ferulic acid	caftaric acid	fertaric acid	t-coutaric acid	Phlorizin	Luteolin-7-O-Glc	naringenin	catechin	epicatechin	epigallocatechin	gallocatechin	epigallocatechin gallate	epicatechin gallate	Procyanidin B1	procyanidin B2 + B4 (as B2)	procyanidin B3 (as B1)	taxifolin	Quercetin-3-Rha	kaempferol-3-Glc	quercetin-3-Glc+quercetin-3-Gal (as que-3-glc)	isorhamnetin-3-Glc	kaempferol-3-rutinoside	Quercetin-3-Glc-Ara	rutin	isorhamnetin-3-rutinoside	Quercetin-3-glucuronide	Kaempferol-3-glucuronide	arbutin	t-resveratrol	cis-resveratrol	t-piceide	cis-piceide	astringin	isorhapontin	trans-e-viniferin	caffeic acid+catechin condensation	pallidol	ampelopsin D+quadrangularin A	a-viniferin	isohopeaphenol	ampelopsin H + vaticanol C-like isomer	1,2-dilinoleoyl-sn-glycero-3-phosphocholine	1,2-dioleoyl-sn-glycero-3-phosphocholine	1,2-dioleoyl-sn-glycero-3-phospho-rac-(1-glycerol)sodium salt
WT	0.462	0.678333	1.31033	0.0246667	0.239	0.365667	366.508	31.3753	35.3987	0.191333	0.078	0.0116667	50.5643	5.507	1.11067	5.57	1.80667	4.96767	51.6743	17.4303	7.294	13.43	3.09933	0.227	7.646	0.577333	0.368667	0	2.013	2.761	45.7257	0.914333	1.252	0.0203333	0.600667	5.43467	2.71833	1.85967	0.453333	1.78133	3.78767	3.65367	0.0256667	50.531	6.41467	4.0765	28.76	11.7667	0.0429
L15	1.526	0.589	1.60667	0.0616667	0.392667	0.210333	519.572	24.6827	49.781	0.662667	0.182667	0.0236667	126.158	24.388	19.391	54.905	6.071	9.14833	240.209	59.4057	23.4167	18.8743	4.25667	1.15867	18.697	2.408	1.852	0.255333	4.545	6.947	81.202	2.36167	2.679	0.163333	0.343333	12.5373	4.50933	4.38567	1.01267	0.948667	10.6743	8.30967	0.0723333	5.0565	2.754	1.773	21.97	21.6133	0.0662
L22	3.29933	0.485333	1.174	0.0213333	0.247333	0.0406667	916.922	32.0303	82.3553	0.614	0.159667	0.00633333	304.134	36.7337	23.4577	141.628	9.153	14.951	664.531	104.7	48.5403	35.9043	10.2957	1.814	34.4183	4.729	2.78733	0.248	7.18	10.9003	155.596	5.69767	1.20933	0.091	0.565	15.7767	2.59067	2.27733	0.85	0.9875	18.2053	2.63067	NA	0.972	0.454333	0.6855	22.6433	13.87	0.0451
L19	2.586	0.485667	1.89967	0.0196667	0.502667	0.047	1113.08	41.032	109.443	1.123	0.168667	0.009	183.542	26.0057	28.3877	126.665	8.833	12.35	490.865	86.4923	38.236	51.4097	15.84	2.392	42.8737	5.39633	3.87033	0.323	8.692	15.3503	240.828	8.85867	2.66633	0.0525	0.005	16.3223	3.18733	2.437	1.971	2.61167	23.5123	5.956	0.071	31.732	9.79967	5.89267	25.06	24.53	0.0702
L7	1.84067	0.630667	2.142	0.0296667	0.314	0.0186667	887.428	26.0157	74.444	0.518333	0.110667	0.011	148.351	17.689	8.853	68.4233	5.36533	8.542	280.389	60.4923	30.2353	24.7907	11.5587	1.817	31.0107	4.14533	3.241	0.373	5.74867	10.6723	197.646	7.71067	1.49033	0.2235	0.0983333	7.33933	1.49867	1.46667	0.758	3.755	12.7897	3.04233	0.072	7.9005	2.456	2.279	26.6833	21.9533	0.0603
L6	3.875	1.11	3.12033	0.047	0.622333	0.001	1060.38	23.9783	81.44	1.623	0.313333	0.021	348.387	25.7563	17.8103	148.775	8.49	18.9823	1005.14	89.7063	132.932	44.7403	8.58533	0.988667	29.807	3.76833	1.68167	0.266667	6.91933	8.364	217.932	5.71333	0.703667	0.265	0.143	4.8	0.801	0.456333	0.243	0.679	33.9603	1.036	0.011	NA	1.49867	0.878667	54.38	28.1867	0.081
[truncated: 15 more columns]
