# Supplementary material for: Insights into the Role of the Berry-Specific Ethylene Responsive Factor VviERF045
Source: Front Plant Sci. 2016 Dec 9;7:1793. doi: 10.3389/fpls.2016.01793 (PMC5146979; doi:10.3389/fpls.2016.01793)
Supplement: Supplementary file 10 [file Table_4.XLSX]

## Sheet: Suppl Tab S4
Suppl. Tab S4. DEG (logFC<-1.5 and > 1.5 and pvalue<0.05) from L15 to WT. their FC, p-value functional annotation, vitisnet network and best A. thaliana, proteins with evidence at protein level match and MAPMAN pathway are showed.
Gene ID	logFC	p-value	Functional annotation	briefname, EC or Kegg ID	Network1	Network2	Network3	Network4	enriched vitis network	Best AT annotation	Best match against proteins with evidence at protein level		MAPMAN
VIT_00s0125g00050	1.94701	0.020687	No hit										35.2 not assigned.unknown
VIT_00s0144g00290	1.87482	0.0476931	No hit										28.1 DNA.synthesis_chromatin structure
VIT_00s0153g00050	1.77191	0.0146182	Glutathione S-transferase 8 GSTU8	E2_5_1_18_GSTU8	vv10480Glutathione_metabolism					AT3G09270	tr|O04941|O04941_AEGTA		26.9 misc.glutathione S transferases
VIT_00s0179g00380	-1.61345	0.00128339	Beta-ketoacyl-CoA synthase	E2_3_1_41	vv10061Fatty_acid_biosynthesis					AT1G04220	sp|O48780|KCS11_ARATH		11.1.10 lipid metabolism.FA synthesis and FA elongation.beta ketoacyl CoA synthase
VIT_00s0181g00020	-1.50504	0.0093395	Armadillo/beta-catenin repeat								sp|O22193|PUB4_ARATH
VIT_00s0181g00060	-1.68875	0.0343182	Unknown protein
VIT_00s0181g00180	-1.53655	0.00403505	LHCB3 (light-harvesting chlorophyll binding protein 3)	K08914	vv10196Photosynthesis_antenna_proteins	vv50105Transport_electron_carriers				AT5G54270	sp|P27489|CB23_SOLLC		1.1.1.1 PS.lightreaction.photosystem II.LHC-II
VIT_00s0184g00040	-2.28804	0.0438004	Mini-chromosome maintenance protein MCM6	K02542	vv23030DNA_replication	vv44110Cell_cycle				AT5G44635	sp|P43299|PROL_ARATH		28.1 DNA.synthesis_chromatin structure
VIT_00s0187g00050	3.2558	0.00231303	No hit										35.2 not assigned.unknown
VIT_00s0187g00130	-1.55725	0.0310564	Tonoplast dicarboxylate transporter	SDAT	vv50124Porters_cat_30_to_64					AT5G47560			34.14 transport.unspecified cations
VIT_00s0218g00040	-2.14282	0.0200952	Dof zinc finger protein DOF4.7	DOF4_7	vv60015C2C2-DOF					AT5G60200	sp|Q8L9V6|DOF11_ARATH		27.3.8 RNA.regulation of transcription.C2C2(Zn) DOF zinc finger family
VIT_00s0220g00060	-1.76453	0.0144731	Pentatricopeptide (PPR) repeat-containing protein							AT5G24830	sp|Q9CAN6|PPR97_ARATH		35.1.5 not assigned.no ontology.
VIT_00s0225g00080	-2.19506	0.00985479	MATE efflux family protein	MATE	vv50125Porters_cat_66_to_94					AT1G12950			34.99 transport.misc
VIT_00s0246g00040	2.43349	0.0237245	No hit										35.2 not assigned.unknown
VIT_00s0253g00090	2.34826	0.00745309	Methyl jasmonate esterase	MEJAE	vv10592alpha-Linolenic_acid_metabolism					AT3G50440	tr|Q6RYA0|Q6RYA0_TOBAC
VIT_00s0258g00010	2.95097	0.000429458	Receptor serine/threonine kinase								sp|Q8RWZ5|SD25_ARATH		29.4.1.57 protein.postranslational modification.kinase.receptor like cytoplasmatic kinase VII
VIT_00s0258g00050	1.62891	0.000976566	Receptor serine/threonine kinase							AT1G66910	sp|Q8RWZ5|SD25_ARATH		29.4.1.57 protein.postranslational modification.kinase.receptor like cytoplasmatic kinase VII
VIT_00s0258g00090	2.51123	0.000125352	Brassinosteroid insensitive 1-associated receptor kinase 1	BAK1	vv30005Brassinosteroids_signaling	vv34626Plant-pathogen_interaction					sp|Q8RWZ5|SD25_ARATH		30.2.99 signalling.receptor kinases.misc
VIT_00s0258g00100	2.43062	0.000950782	Receptor serine/threonine kinase								sp|Q8RWZ5|SD25_ARATH		29.4.1.57 protein.postranslational modification.kinase.receptor like cytoplasmatic kinase VII
VIT_00s0262g00120	1.51776	0.0292754	Receptor kinase RK20-1							AT4G23180	sp|Q8GYA4|CRK10_ARATH		29.4.1.57 protein.postranslational modification.kinase.receptor like cytoplasmatic kinase VII
VIT_00s0270g00120	2.3252	0.00360378	Alpha-amylase/subtilisin inhibitor	E3_2_1_1	vv10500Starch_and_sucrose_metabolism					AT1G17860	sp|P29421|IAAS_ORYSJ		20.1.7.6 stress.biotic.PR-proteins.proteinase inhibitors
VIT_00s0274g00080	1.69318	0.0490199	Benzoquinone reductase	E1_6_5_6	vv10740Riboflavin_metabolism					AT4G27270			11.8 lipid metabolism.\'exotics\' (steroids, squalene etc)
VIT_00s0281g00020	1.7014	0.00170304	Ankyrin repeat protein										35.2 not assigned.unknown
VIT_00s0285g00070	-2.19481	0.0186382	Glutamate carboxypeptidase (AMP1)	E3_4_17_21							sp|Q9M1S8|GCP2_ARATH		35.3 not assigned.new
VIT_00s0294g00010	2.61157	0.000294797	Receptor serine/threonine kinase								sp|Q9XID3|Y1343_ARATH		29.4.1.57 protein.postranslational modification.kinase.receptor like cytoplasmatic kinase VII
VIT_00s0294g00070	1.55685	0.0291113	Ser/Thr receptor-like kinase1							AT5G38280	sp|Q8RWZ5|SD25_ARATH		30.2.99 signalling.receptor kinases.misc
VIT_00s0301g00080	2.33074	0.00516989	No hit										35.2 not assigned.unknown
VIT_00s0324g00050	3.01158	0.0112363	UDP-glucose glucosyltransferase	E2_4_1_35	vv10500Starch_and_sucrose_metabolism					AT1G22340	sp|Q9SK82|U85A1_ARATH		26.2 misc.UDP glucosyl and glucoronyl transferases
VIT_00s0324g00060	1.87434	0.00837322	UDP-glycosyltransferase 85A8							AT1G22360	sp|Q9SK82|U85A1_ARATH
VIT_00s0358g00010	-1.53845	0.0378541	No hit										35.3 not assigned.new
VIT_00s0361g00060	2.19899	0.0119438	(E,E)-alpha-farnesene synthase	EAFS	vv10902Monoterpenoid_biosynthesis					AT4G16740	sp|Q84LB2|AFS1_MALDO		16.1.5 secondary metabolism.isoprenoids.terpenoids
VIT_00s0373g00010	-1.60174	0.0126965	Tubulin alpha-3 chain	K07374	vv44145Phagosome	vv44810Regulation_of_actin_cytoskeleton				AT1G50010	sp|P09204|TBA1_CHLRE		31.1 cell.organisation
VIT_00s0374g00040	1.63358	0.0477233	S-locus lectin protein kinase							AT1G11410	sp|O81905|SD18_ARATH		30.2.24 signalling.receptor kinases.S-locus glycoprotein like
VIT_00s0379g00050	-1.65592	0.0200768	Short-chain dehydrogenase/reductase (SDR)							AT3G50560			35.2 not assigned.unknown
VIT_00s0392g00030	2.12751	0.0219414	(E,E)-alpha-farnesene synthase	EAFS	vv10902Monoterpenoid_biosynthesis					AT4G16740	sp|Q84LB2|AFS1_MALDO		16.1.5 secondary metabolism.isoprenoids.terpenoids
VIT_00s0392g00060	1.66717	0.014251	(E,E)-alpha-farnesene synthase	EAFS	vv10902Monoterpenoid_biosynthesis						sp|Q84LB2|AFS1_MALDO		16.1.5 secondary metabolism.isoprenoids.terpenoids
VIT_00s0397g00020	1.83588	0.0487014	HcrVf1 protein							AT2G34930	sp|Q9LVP0|Y5639_ARATH		20.1.2 stress.biotic.receptors
VIT_00s0399g00030	-1.51997	0.0046322	Extracellular ligand-gated ion channel	EXLIGIONCH	vv50109Incompletely_characterized_transport_systems					AT3G20300			35.2 not assigned.unknown
VIT_00s0404g00010	-1.93968	0.00935637	Beta-galactosidase	E3_2_1_23	vv10052Galactose_metabolism	vv10511N-Glycan_degradation	vv10600Sphingolipid_metabolism			AT2G28470	sp|Q10NX8|BGAL6_ORYSJ		26.3 misc.gluco-, galacto- and mannosidases
VIT_00s0411g00040	-1.75818	0.0228947	Unknown
VIT_00s0420g00040	1.66081	0.0350682	S-locus lectin protein kinase							AT1G11330
VIT_00s0424g00010	1.70736	0.00091307	Ser/Thr receptor-like kinase1							AT5G38280	sp|Q8RWZ5|SD25_ARATH		30.2.99 signalling.receptor kinases.misc
vit_00s0441g00020	-1.68613	0.00917421	Squalene monooxygenase	E1_14_99_7	vv10100Biosynthesis_of_steroids	vv10900Terpenoid_biosynthesis				AT4G37760			17.3.1.2.99 hormone metabolism.brassinosteroid.synthesis-degradation.sterols.other
VIT_00s0480g00030	1.67851	0.0356101	Polyphenol oxidase	E1_10_3_1	vv10350Tyrosine_metabolism	vv50109Incompletely_characterized_transport_systems					sp|P43311|PPO_VITVI		35.2 not assigned.unknown
VIT_00s0583g00030	-1.51328	0.00270117	Sphingolipid delta 4 desaturase DES-1	K04712	vv10600Sphingolipid_metabolism					AT4G04930
VIT_00s0665g00050	-2.52765	0.00167063	Root phototropism protein 3 (Non-phototropic hypocotyl protein 3)							AT5G10250	sp|Q9FMF5|RPT3_ARATH		30.11 signalling.light
VIT_00s0748g00020	3.18257	0.0269864	Receptor kinase RK20-1							AT4G05200	sp|Q8GYA4|CRK10_ARATH		29.4.1.57 protein.postranslational modification.kinase.receptor like cytoplasmatic kinase VII
VIT_00s0768g00040	-1.68097	0.0359009	Receptor protein kinase PERK1							AT5G65530	sp|Q8H1D6|RBK1_ARATH		30.2.99 signalling.receptor kinases.misc
VIT_00s0804g00020	-2.58606	0.000847545	Unknown protein							AT4G37080			35.2 not assigned.unknown
VIT_00s0936g00010	-2.18188	0.0116875	Protein kinase							AT4G35780			29.4 protein.postranslational modification
VIT_00s1306g00010	-1.99217	0.012674	COP1-interacting protein 7	CIP7	vv24120Ubiquitin_mediated_proteolysis					AT1G61100			35.3 not assigned.new
VIT_00s1365g00010	-1.59387	0.0350795	fimbrin 1	FIMBRIN1	vv44810Regulation_of_actin_cytoskeleton					AT5G48460	sp|Q7G188|FIMB1_ARATH		35.3 not assigned.new
VIT_00s1395g00010	-3.70339	0.00152102	Root phototropism protein 3 (Non-phototropic hypocotyl protein 3)								sp|Q9FMF5|RPT3_ARATH		30.11 signalling.light
vit_00s1430g00010	-2.12756	0.00409839	Protein kinase							AT4G35780			35.3 not assigned.new
VIT_00s2125g00010	-1.65166	0.00220587	C-4 sterol methyl oxidase	E1_14_13_72	vv10100Biosynthesis_of_steroids						sp|Q8L7W5|SMO11_ARATH
VIT_00s2254g00010	3.40845	0.000390758	Ser/Thr receptor-like kinase1							AT5G38280	sp|Q8RWZ5|SD25_ARATH		30.2.99 signalling.receptor kinases.misc
VIT_00s2588g00010	2.8133	0.000794155	Brassinosteroid insensitive 1-associated receptor kinase 1	BAK1	vv30005Brassinosteroids_signaling	vv34626Plant-pathogen_interaction					sp|Q8RWZ5|SD25_ARATH		30.2.99 signalling.receptor kinases.misc
VIT_00s2849g00010	2.51272	0.0134419	Phenylalanine ammonia-lyase	E4_3_1_5	vv10350Tyrosine_metabolism	vv10360Phenylalanine_metabolism	vv10910Nitrogen_metabolism	vv10940Phenylpropanoid_biosynthesis	vv10910		sp|P24481|PAL1_PETCR		16.2.1.1 secondary metabolism.phenylpropanoids.lignin biosynthesis.PAL
VIT_01s0010g00980	-1.55991	0.0182955	No hit										22.1.2 polyamine metabolism.synthesis.SAM decarboxylase
vit_01s0010g02290	1.55021	0.00332193	Heat shock protein 26a, chloroplast							AT4G27670			20.2.1 stress.abiotic.heat
VIT_01s0010g02980	4.51344	0.00828269	Calcium-binding protein CML	K13448	vv34626Plant-pathogen_interaction					AT1G76650	sp|Q9SGI8|CML40_ARATH		30.3 signalling.calcium
VIT_01s0010g03170	2.24987	0.0452634	No hit										35.2 not assigned.unknown
VIT_01s0011g01150	1.54619	0.00405	Unknown protein							AT3G47630			35.3 not assigned.new
VIT_01s0011g02360	1.69318	0.00871448	Unknown										29.5.11.4.2 protein.degradation.ubiquitin.E3.RING
VIT_01s0011g02420	4.36088	0.00235831	Unknown										29.5.11.4.2 protein.degradation.ubiquitin.E3.RING
VIT_01s0011g03430	2.93949	0.0141575	No hit										35.3 not assigned.new
VIT_01s0011g03540	-2.29219	0.0493402	Lateral organ boundaries protein 41	LBD41_3	vv60007AS2					AT3G02550			27.3.37 RNA.regulation of transcription.AS2,Lateral Organ Boundaries Gene Family
VIT_01s0011g03650	3.33253	0.0264766	Map kinase substrate 1 MKS1										35.1.42 not assigned.no ontology.proline rich family
VIT_01s0011g03670	2.351	0.0125733	Bifunctional nuclease							AT1G68290			28.1 DNA.synthesis_chromatin structure
VIT_01s0011g03750	-2.02789	0.0379287	Phosphomannose isomerase	E5_3_1_8	vv10051Fructose_and_mannose_metabolism					AT1G67070			10.1.20 cell wall.precursor synthesis.phosphomannose isomerase
VIT_01s0011g03850	1.68975	0.0373251	Unknown protein							AT1G68390			35.2 not assigned.unknown
VIT_01s0011g03990	1.66202	0.0046093	Receptor serine/threonine kinase PR5K-l							AT4G18250	sp|Q9XID3|Y1343_ARATH		30.2.99 signalling.receptor kinases.misc
VIT_01s0011g04240	-1.58783	0.00569458	Zinc finger (B-box type)	ZFBBOX_14	vv60073Orphans_zf-b_box					AT1G68190	sp|Q9LUA9|COL10_ARATH
VIT_01s0011g04650	1.71844	0.0224681	Unknown protein							AT2G01300			35.2 not assigned.unknown
VIT_01s0011g04990	1.89903	0.0133156	Chaperonin							AT1G14980			29.6 protein.folding
VIT_01s0011g05170	-1.51797	0.0496037	Major Latex Protein Family							AT1G70830	sp|Q9SSK9|MLP28_ARATH		20.1.7 stress.biotic.PR-proteins
VIT_01s0011g05380	-2.12676	0.0171221	Pectinesterase family	E3_1_1_11	vv40006Cell_wall				vv40006	AT1G23200	sp|P83948|PME3_CITSI		10.8.1 cell wall.pectin*esterases.PME
VIT_01s0011g06440	3.06823	0.00562389	Chalcone reductase	CHALR	vv10941Flavonoid_biosynthesis					AT1G59950	sp|Q7G764|NADO1_ORYSJ		3.5 minor CHO metabolism.others
VIT_01s0011g06450	2.09054	0.0170616	Deoxymugineic acid synthase	DMAS	vv10271Methionine_metabolism					AT1G59950	sp|Q7G764|NADO1_ORYSJ		3.5 minor CHO metabolism.others
VIT_01s0026g00530	-3.36739	0.0309896	Nodulin MtN21 family	MTN21	vv50122Porters_cat_7_to_17					AT5G40240			33.99 development.unspecified
VIT_01s0026g00550	-1.96641	0.00545132	Nodulin MtN21 family	MTN21	vv50122Porters_cat_7_to_17					AT1G70260			33.99 development.unspecified
VIT_01s0026g02330	-1.63526	0.00227673	Phytochrome kinase substrate							AT2G02950	sp|Q9SWI1|PKS1_ARATH		35.3 not assigned.new
vit_01s0026g02710	1.64824	0.0402389	NAC domain-containing protein 29	NAC029	vv60046NAC					AT1G69490	tr|Q27JE5|Q27JE5_ORYSJ		27.3.27 RNA.regulation of transcription.NAC domain transcription factor family
VIT_01s0127g00400	-1.83591	0.00229226	Polygalacturonase GH28	E3_2_1_15	vv40006Cell_wall				vv40006	AT1G60590	sp|Q94AJ5|PGLR5_ARATH
VIT_01s0127g00620	-2.65577	0.0189694	Unknown
VIT_01s0127g00690	6.46733	0.000124583	MAP4K alpha1							AT5G14720	sp|O22040|ANP1_ARATH		29.4 protein.postranslational modification
VIT_01s0137g00240	-1.5043	0.0246073	Pectate lyase	E4_2_2_2	vv40006Cell_wall				vv40006	AT1G67750	sp|O24554|PLY_ZINEL
VIT_01s0137g00480	-4.02468	0.00992381	SEC14 cytosolic factor	SEC14	vv50122Porters_cat_7_to_17					AT3G51670			28.99 DNA.unspecified
VIT_01s0137g00670	2.3399	0.00549659	Quinolinate synthase	K03517	vv10760Nicotinate_and_nicotinamide_metabolism					AT1G67810			35.3 not assigned.new
VIT_01s0137g00680	4.61188	0.00641976	No hit										35.3 not assigned.new
VIT_01s0146g00350	1.98025	0.015849	Somatic embryogenesis protein kinase							AT1G71830	sp|Q94AG2|SERK1_ARATH		29.4.1.57 protein.postranslational modification.kinase.receptor like cytoplasmatic kinase VII
VIT_01s0146g00460	1.70551	0.0211498	No hit										31.2 cell.division
VIT_01s0150g00410	1.72336	0.00603094	Unknown protein										35.2 not assigned.unknown
VIT_02s0012g00400	1.72999	0.00509448	1-aminocyclopropane-1-carboxylate oxidase	E1_14_17_4	vv10640Propanoate_metabolism	vv30008Ethylene_signaling				AT1G17020	sp|A2A1A0|NCS1_COPJA		16.8.4 secondary metabolism.flavonoids.flavonols
VIT_02s0012g01040	2.42394	0.0417717	NAC domain-containing protein 71	NAC071	vv60046NAC					AT4G17980	sp|Q9C932|NAC19_ARATH		35.2 not assigned.unknown
VIT_02s0012g02500	2.70091	0.0083743	Acyl-[acyl-carrier-protein] desaturase	E1_14_19_2	vv11040Biosynthesis_of_unsaturated_fatty_acids						sp|P22337|STAD_RICCO
VIT_02s0012g02920	-3.46053	0.00415377	Acyl-CoA oxidase ACX3	E1_3_3_6_ACX3	vv10071Fatty_acid_metabolism	vv10592Alpha-linolenic_acid_metabolism	vv11012iba_metabolism	vv11040Biosynthesis_of_unsaturated_fatty_acids		AT1G06290	sp|P0CZ23|ACOX3_ARATH	vv44146Peroxisome	11.9.4.2 lipid metabolism.lipid degradation.beta-oxidation.acyl CoA DH
VIT_02s0025g01770	-1.54413	0.0356516	Cellulose synthase CSLG3	E2_4_1_12_CSLG3	vv40006Cell_wall				vv40006	AT4G23990	sp|Q8VZK9|CSLE1_ARATH		10.2.1 cell wall.cellulose synthesis.cellulose synthase
VIT_02s0025g02680	-2.33571	0.0203782	Growth-regulating factor 5	GRF5_1	vv60033GRF								27.3.50 RNA.regulation of transcription.General Transcription
VIT_02s0025g03320	-2.61745	0.000138364	CYP86A2							AT2G45970	tr|Q9LMM1|Q9LMM1_ARATH		26.10 misc.cytochrome P450
VIT_02s0025g03540	-1.5599	0.0484281	Tubulin beta-6 chain	K07375	vv44145Phagosome	vv44810Regulation_of_actin_cytoskeleton				AT5G12250	sp|P46265|TBB5_ORYSJ		31.1 cell.organisation
VIT_02s0025g04360	3.62328	0.0408952	S-N-methylcoclaurine 3'-hydroxylase	E1_14_13_71	vv10950Alkaloid_biosynthesis_I					AT1G33720	sp|P47195|C80A1_BERST		26.10 misc.cytochrome P450
VIT_02s0033g00660	1.59059	0.0204279	Nitrilase 4B	E3_5_5_1	vv10460Cyanoamino_acid_metabolism	vv10910Nitrogen_metabolism	vv11002Auxin_biosynthesis		vv10910, vv10460	AT5G22300	sp|P46011|NRL4_ARATH		26.8 misc.nitrilases, *nitrile lyases, berberine bridge enzymes, reticuline oxidases, troponine reductases
VIT_02s0033g00670	1.7376	0.0107854	Nitrilase 4B	E3_5_5_1	vv10460Cyanoamino_acid_metabolism	vv10910Nitrogen_metabolism	vv11002Auxin_biosynthesis		vv10910, vv10460	AT5G22300	sp|P46011|NRL4_ARATH		26.8 misc.nitrilases, *nitrile lyases, berberine bridge enzymes, reticuline oxidases, troponine reductases
VIT_02s0033g00700	2.08081	0.00816701	Nitrilase	E3_5_5_1	vv10460Cyanoamino_acid_metabolism	vv10910Nitrogen_metabolism	vv11002Auxin_biosynthesis		vv10910, vv10460	AT5G22300	sp|P46011|NRL4_ARATH		26.8 misc.nitrilases, *nitrile lyases, berberine bridge enzymes, reticuline oxidases, troponine reductases
VIT_02s0033g00770	1.73103	0.0364802	Nitrilase 4B	E3_5_5_1	vv10460Cyanoamino_acid_metabolism	vv10910Nitrogen_metabolism	vv11002Auxin_biosynthesis		vv10910, vv10460	AT5G22300	sp|P46011|NRL4_ARATH		26.8 misc.nitrilases, *nitrile lyases, berberine bridge enzymes, reticuline oxidases, troponine reductases
VIT_02s0033g00850	1.69301	0.0374775	Nitrilase	E3_5_5_1	vv10460Cyanoamino_acid_metabolism	vv10910Nitrogen_metabolism	vv11002Auxin_biosynthesis		vv10910, vv10460	AT5G22300	sp|P46011|NRL4_ARATH		26.8 misc.nitrilases, *nitrile lyases, berberine bridge enzymes, reticuline oxidases, troponine reductases
VIT_02s0033g01260	-2.46821	0.0403449	No hit										35.2 not assigned.unknown
VIT_02s0154g00300	1.74441	0.00981058	Small nuclear ribonucleoprotein Sm D3	K04796						AT1G12090			26.21 misc.protease inhibitor_seed storage_lipid transfer protein (LTP) family protein
VIT_02s0154g00320	-2.05609	0.00411783	Protease inhibitor/seed storage/lipid transfer protein (LTP)							AT2G45180
VIT_02s0154g00600	-2.07544	0.0188624	Pectinesterase family	E3_1_1_11	vv40006Cell_wall				vv40006	AT5G47500	sp|Q84WM7|PPME1_ARATH		10.8.1 cell wall.pectin*esterases.PME
VIT_03s0017g00100	-1.75339	0.0412013	Ankyrin repeat protein										35.2 not assigned.unknown
VIT_03s0017g00940	1.99154	0.0224216	Cytochrome B6-F complex iron-sulfur subunit, PETC	K02636	vv10195Photosynthesis	vv50135Primary_active_transporter_cat_D3_to_E2				AT4G03280	sp|P08980|UCRIA_SPIOL
VIT_03s0017g01010	1.50799	0.0466183	Peptidase C14, caspase catalytic subunit p20	E3_4_22_36						AT1G02170	sp|Q7XJE6|MCA1_ARATH		29.5 protein.degradation
VIT_03s0017g01040	1.58779	0.00788514	Cis-zeatin O-beta-D-glucosyltransferase	E2_4_1_215	vv10908Zeatin_biosynthesis					AT1G22380	sp|Q9SK82|U85A1_ARATH		26.2 misc.UDP glucosyl and glucoronyl transferases
VIT_03s0017g01140	1.56353	0.0431505	Cis-zeatin O-beta-D-glucosyltransferase	E2_4_1_215	vv10908Zeatin_biosynthesis					AT1G22360	tr|A6XNC5|A6XNC5_MEDTR		26.2 misc.UDP glucosyl and glucoronyl transferases
VIT_03s0017g01550	1.58315	0.0123952	CRK10 (cysteine-rich RLK10)							AT4G23180	sp|Q8GYA4|CRK10_ARATH		30.2.17 signalling.receptor kinases.DUF 26
VIT_03s0017g02110	1.92418	0.0128067	Anthocyanidin 3-O-glucosyltransferase	E2_4_1_115	vv10942Anthocyanin_biosynthesis				vv10942	AT3G21760	sp|Q2V6K0|UFOG6_FRAAN		16.8.1.12 secondary metabolism.flavonoids.anthocyanins.anthocyanidin 3-O-glucosyltransferase
VIT_03s0017g02140	2.1127	0.032667	Tetrahydroxychalcone 2'-glucosyltransferase	THCGT	vv10941Flavonoid_biosynthesis					AT3G21790	sp|Q2V6K0|UFOG6_FRAAN		26.2 misc.UDP glucosyl and glucoronyl transferases
VIT_03s0038g00020	1.61956	0.0121878	Vacuolar protein sorting 45	VPS45	vv24130SNARE_interactions_in_vesicular_transport						sp|O49048|VPS45_ARATH		29.3.4.3 protein.targeting.secretory pathway.vacuole
VIT_03s0038g01230	1.99077	0.0322942	Auxin responsive SAUR protein	SAUR	vv30003Auxin_signaling					AT4G34800			17.2.3 hormone metabolism.auxin.induced-regulated-responsive-activated
vit_03s0038g01830	-2.03274	0.0225999	Proline-rich protein 4							AT4G38770			10.5.2 cell wall.cell wall proteins.proline rich proteins
VIT_03s0038g03190	1.50749	0.0210653	Flavin containing monooxygenase 3	E1_14_13_8	vv11000Single_reactions								26.7 misc.oxidases - copper, flavone etc
VIT_03s0038g03520	2.17934	0.0314798	Auxin-induced SAUR	SAUR	vv30003Auxin_signaling					AT1G29510			35.3 not assigned.new
VIT_03s0038g03600	-3.0227	0.0466702	Serine/threonine kinase							AT2G16750	sp|Q9FFW5|PERK8_ARATH		29.4.1.57 protein.postranslational modification.kinase.receptor like cytoplasmatic kinase VII
VIT_03s0038g04690	-1.59662	0.0453941	Isoflavone reductase protein 6	E1_3_1_45	vv10943Isoflavonoid_biosynthesis					AT4G39230	sp|P52577|IFRH_ARATH		16.8.5 secondary metabolism.flavonoids.isoflavonols
VIT_03s0063g00450	1.79132	0.0304074	Alpha-amylase	E3_2_1_1	vv10500Starch_and_sucrose_metabolism					AT4G25000	sp|P04063|AMY2_HORVU		2.2.2.1 major CHO metabolism.degradation.starch.starch cleavage
VIT_03s0088g00270	1.68572	0.00828632	No hit										35.2 not assigned.unknown
VIT_03s0110g00310	2.84955	0.0108897	Cinnamyl alcohol dehydrogenase	E1_1_1_195	vv10940Phenylpropanoid_biosynthesis				vv10940	AT5G19440			26.11 misc.alcohol dehydrogenases
VIT_03s0110g00360	-2.40888	0.0356771	Copper transporter 2	COPT2	vv50101Channels_and_pores
VIT_03s0110g00370	-2.54799	0.0209431	Copper transporter 2	COPT2	vv50101Channels_and_pores								35.2 not assigned.unknown
VIT_03s0110g00430	-3.96341	0.00955594	No hit										35.2 not assigned.unknown
VIT_03s0132g00340	1.71851	0.00189142	Wall-associated receptor kinase-like 10							AT1G16120	sp|Q9S9M5|WAKLA_ARATH		30.2.99 signalling.receptor kinases.misc
VIT_04s0008g00880	-1.52079	0.018656	Homeobox gene 1	VVH1	vv60034HB					AT4G32980	sp|P48731|ATH1_ARATH		27.3.22 RNA.regulation of transcription.HB,Homeobox transcription factor family
VIT_04s0008g00890	-1.58653	0.0207892	Abscisic acid receptor PYL2 RCAR14	RCAR14	vv30001ABA_signaling					AT2G26040	sp|O80992|PYL2_ARATH		35.2 not assigned.unknown
VIT_04s0008g01220	-1.79942	0.00135456	RKL1 (Receptor-like kinase 1)							AT1G68400	sp|O48788|Y2267_ARATH		30.2.3 signalling.receptor kinases.leucine rich repeat III
VIT_04s0008g01820	-2.40748	0.0243781	TT2 (transparent testa 2)	TT2_3	vv44110Cell_cycle	vv60044MYB				AT5G35550	sp|Q9FJA2|TT2_ARATH		27.3.25 RNA.regulation of transcription.MYB domain transcription factor family
vit_04s0008g01970	-2.53084	0.0125634	ER (ERECTA)							AT2G26330	sp|Q42371|ERECT_ARATH		29.4.1.57 protein.postranslational modification.kinase.receptor like cytoplasmatic kinase VII
VIT_04s0008g02010	-2.01933	0.00623556	Endo-1,4-beta-glucanase	E3_2_1_4	vv40006Cell_wall				vv40006	AT3G43860	sp|Q9C9H5|GUN9_ARATH
VIT_04s0008g05260	2.10483	0.0441794	Unknown								sp|Q9ZP41|EGC_CITJA		10.7 cell wall.modification
VIT_04s0008g05440	-1.77363	0.0384796	Ethylene-responsive transcription factor SHINE 3	SHINE3_1	vv30008Ethylene_signaling	vv60003AP2_EREBP				AT5G11190			35.2 not assigned.unknown
VIT_04s0008g05450	-2.4818	0.00976074	Phospholipase D alpha 1 precursor (PLD 1) (Choline phosphatase 1)	PLDA1	vv10564Glycerophospholipid_metabolism	vv10565Ether_lipid_metabolism	vv30001ABA_signaling	vv34020Calcium_signaling_pathway		AT3G15730	sp|Q41142|PLDA1_RICCO	vv50110Protein_coat	11.9.3 lipid metabolism.lipid degradation.lysophospholipases
VIT_04s0008g05640	-2.42811	0.00126825	Protease inhibitor/seed storage/lipid transfer protein (LTP)							AT4G12510	tr|Q9SKI0|Q9SKI0_ARATH		26.21 misc.protease inhibitor_seed storage_lipid transfer protein (LTP) family protein
VIT_04s0008g06000	5.65153	1.68e-06	Ethylene-responsive transcription factor ERF003	ERF003_2	vv30008Ethylene_signaling	vv60003AP2_EREBP				AT5G25190
VIT_04s0023g00060	1.55627	0.0336892	FtsH protease	K03798	vv50133Primary_active_transporter_cat_A9_to_A18					AT1G79560			35.3 not assigned.new
VIT_04s0023g01630	-2.22698	0.0196154	Steroid 22-alpha-hydroxylase (CYP90B1) (DWF4)	K09587	vv10905Brassinosteroid_biosynthesis				vv10905	AT3G50660	sp|O64989|C90B1_ARATH		26.10 misc.cytochrome P450
VIT_04s0023g01640	-2.3304	0.00395464	Steroid 22-alpha-hydroxylase (CYP90B1) (DWF4)	K09587	vv10905Brassinosteroid_biosynthesis				vv10905	AT3G50660	sp|O64989|C90B1_ARATH		26.10 misc.cytochrome P450
VIT_04s0023g01790	-2.8841	0.0380491	Phytoene dehydrogenase	K10027	vv10906Carotenoid_biosynthesis					AT5G49555	sp|Q8S4R4|CRTSO_SOLLC		35.2 not assigned.unknown
VIT_04s0023g02240	1.74021	0.0497112	S-adenosyl-L-methionine:salicylic acid carboxyl methyltransferase	SAMTBSCMT	vv10360Phenylalanine_metabolism					AT1G19640	sp|Q9SPV4|SAMT_CLABR
VIT_04s0023g02480	-1.80662	0.0100108	Dehydrin 1b
VIT_04s0023g02530	-1.65104	0.0411873	Non-intrinsic ABC protein 12	K05679	vv52010ABC_transporters					AT1G53390	sp|Q9MAG3|AB24G_ARATH		34.16 transport.ABC transporters and multidrug resistance systems
VIT_04s0023g03180	-1.92241	0.0259096	Zinc finger (CCCH-type) family protein	CCCHFAM_20	vv60018C3H								27.3.99 RNA.regulation of transcription.unclassified
VIT_04s0023g03540	1.72254	0.0382575	Thaumatin SCUTL1							AT4G36010	sp|O80327|TLP1_PYRPY
VIT_04s0023g03750	-2.29816	0.0380645	Ascorbate peroxidase	E1_11_1_11	vv10053Ascorbate_and_aldarate_metabolism					AT4G35000	sp|Q42564|APX3_ARATH		21.2.1 redox.ascorbate and glutathione.ascorbate
VIT_04s0044g00480	-1.88225	0.032026	MTN21	MTN21	vv50122Porters_cat_7_to_17					AT1G68170			33.99 development.unspecified
VIT_04s0044g00880	-2.30653	0.0286472	WD40							AT5G24320			35.1 not assigned.no ontology
VIT_04s0069g00780	-1.87963	0.00330424	Cellulose synthase CSLC05	E2_4_1_12_CSLC05	vv40006Cell_wall				vv40006	AT4G31590	sp|Q9SB75|CSLC5_ARATH		10.2 cell wall.cellulose synthesis
VIT_04s0079g00670	-1.77018	0.0353338	SET Domain group 40	SDG40_3	vv60056SET_PCG								35.3 not assigned.new
VIT_04s0210g00160	3.78727	0.000113572	CYP87A3							AT1G12740	sp|O64989|C90B1_ARATH		26.10 misc.cytochrome P450
vit_04s0210g00170	1.89503	0.00334805	Squamosa promoter-binding protein 12 (SPL12)	SPL12_1	vv60055SBP					AT3G60030	sp|Q9S7P5|SPL12_ARATH		27.3.28 RNA.regulation of transcription.SBP,Squamosa promoter binding protein family
VIT_05s0020g00950	-3.15714	0.0234824	Aspartyl protease	E3_4_23_40						AT1G11910	tr|Q6B9W9|Q6B9W9_SOLTU		29.5.4 protein.degradation.aspartate protease
VIT_05s0020g01750	-1.6157	0.00471552	Glutaredoxin							AT5G18600	sp|Q8LF89|GRXC8_ARATH		21.4 redox.glutaredoxins
VIT_05s0020g02170	1.85671	0.0073827	Sugar transporter ERD6-like 16	ERD6L16	vv50121Porters_cat_1_to_6					AT5G18840	sp|O04036|ERD6_ARATH		34.2 transport.sugars
VIT_05s0020g02290	1.53116	0.0157053	Endonuclease	E3_1_30_x						AT3G21530			28.1 DNA.synthesis_chromatin structure
VIT_05s0020g03680	2.38456	0.0218345	GCN5 N-acetyltransferase (GNAT)	GCN5_7	vv60082GNAT					AT3G22560			26.24 misc.GCN5-related N-acetyltransferase
VIT_05s0020g03860	1.57989	0.00656489	Homocysteine S-methyltransferase 3	E2_1_1_10	vv10271Methionine_metabolism					AT3G22740	sp|Q8LAX0|HMT3_ARATH		13.1.3.4 amino acid metabolism.synthesis.aspartate family.methionine
VIT_05s0020g03870	1.92875	0.00656326	MLK/Raf-related protein kinase 1							AT3G22750	tr|Q9SSA4|Q9SSA4_ARATH		29.4 protein.postranslational modification
VIT_05s0020g03930	-1.50428	0.0134284	Sulfate transporter 3.1 (AST12) (AtST1)	SULTR3_1	vv50124Porters_cat_30_to_64					AT3G51895	sp|Q9MAX3|SUT12_ARATH
VIT_05s0020g03970	3.28103	0.00455334	Sulfate transporter 3.1 (AST12) (AtST1)	SULTR3_1	vv50124Porters_cat_30_to_64					AT3G51895	sp|Q9MAX3|SUT12_ARATH		34.6 transport.sulphate
VIT_05s0020g05040	2.98994	0.0142323	Proteinase inhibitor 1 PPI3B2										35.2 not assigned.unknown
VIT_05s0029g00480	-1.50983	0.00503561	Eceriferum 2 (CER2)							AT4G13840	tr|Q39048|Q39048_ARATH		35.1 not assigned.no ontology
VIT_05s0029g01000	1.88583	0.00656854	HcrVf3 protein							AT2G34930			20.1.2 stress.biotic.receptors
VIT_05s0049g00510	2.79853	0.0270349	Ethylene response factor ERF1	ERF1_8	vv30008Ethylene_signaling	vv30011Jasmonate_signaling	vv60003AP2_EREBP			AT3G23240	sp|O80337|EF100_ARATH		35.1.42 not assigned.no ontology.proline rich family
VIT_05s0049g00600	3.71516	0.0141432	No hit										35.1.42 not assigned.no ontology.proline rich family
VIT_05s0049g00680	3.05278	0.0338238	No hit										35.1.42 not assigned.no ontology.proline rich family
VIT_05s0049g00690	3.4995	0.0101853	No hit										35.1.42 not assigned.no ontology.proline rich family
VIT_05s0049g01080	1.96185	0.0474596	Glutathione S-transferase 25 GSTU7	E2_5_1_18_GSTU7	vv10480Glutathione_metabolism					AT2G29420	tr|O49235|O49235_SOYBN		26.9 misc.glutathione S transferases
VIT_05s0051g00590	-1.78692	0.0279698	Pectate lyase	E4_2_2_2	vv40006Cell_wall				vv40006	AT1G04680	sp|O24554|PLY_ZINEL
VIT_05s0062g01260	-1.90371	0.033349	No hit
VIT_05s0077g00010	-1.9348	0.0433145	Protein transporter	PROTTRUNK	vv50109Incompletely_characterized_transport_systems					AT3G17340			35.3 not assigned.new
VIT_05s0077g01150	2.30043	0.00170356	Beta-1,3-glucanase	E3_2_1_6						AT3G57240	tr|A2TM14|A2TM14_HEVBR		26.4 misc.beta 1,3 glucan hydrolases
VIT_05s0077g01530	2.04909	0.00379655	Pathogenesis protein 10 [Vitis vinifera]								sp|O24248|PRU1_PRUAV		20.1.7 stress.biotic.PR-proteins
VIT_05s0077g01670	-1.63637	0.0143033	Major cherry allergen Pru av 1.0202								sp|O24248|PRU1_PRUAV		35.2 not assigned.unknown
VIT_05s0077g01690	2.34526	0.0244234	Pathogenesis protein 10 [Vitis vinifera]								sp|O50001|PRU1_PRUAR		35.2 not assigned.unknown
VIT_05s0077g02270	-2.00356	0.00171906	Unknown protein							AT5G49100			35.3 not assigned.new
VIT_05s0077g02280	-1.7251	0.0126466	Unknown protein							AT3G16660			35.3 not assigned.new
VIT_05s0102g00940	-1.69287	0.00928279	R protein PRF disease resistance protein	K13453	vv34627R_proteins_from_Plant-pathogen_interaction					AT3G46710	sp|Q8W4J9|RPP8_ARATH		20.1.2 stress.biotic.receptors
VIT_06s0004g00020	1.817	0.0396475	NAC domain containing protein 32	NAC032	vv60046NAC					AT1G01720	tr|Q27JE5|Q27JE5_ORYSJ		27.3.27 RNA.regulation of transcription.NAC domain transcription factor family
VIT_06s0004g01250	-2.16967	0.0019131	Omega-6 fatty acid desaturase, endoplasmic reticulum (FAD2)	K10256	vv11040Biosynthesis_of_unsaturated_fatty_acids					AT3G12120	sp|P46310|FAD3C_ARATH		11.2.4 lipid metabolism.FA desaturation.omega 6 desaturase
VIT_06s0004g01300	-2.02976	0.00821288	Proton-dependent oligopeptide transport (POT) family protein	POT	vv50122Porters_cat_7_to_17					AT5G19640	sp|Q9LQL2|PTR14_ARATH		34.13 transport.peptides and oligopeptides
VIT_06s0004g01470	2.21132	0.0172167	Lipoxygenase LOX1	E1_13_11_12	vv10592alpha-Linolenic_acid_metabolism					AT3G45140	sp|O24370|LOX21_SOLTU		17.7.1.2hormone metabolism.jasmonate.synthesis-degradation.lipoxygenase
VIT_06s0004g02060	-1.81098	0.00425986	Aldehyde dehydrogenase 3B1	E1_2_1_3	vv10010Glycolysis	vv10071Fatty_acid_metabolism	vv10220Urea_cycle_and_metabolism_of_amino_groups	vv10280Valine_leucine_and_isoleucine_degradation		AT4G36250	sp|Q8VXQ2|ALDH_CRAPL	vv10340Histidine_metabolism	5.10 fermentation.aldehyde dehydrogenase
VIT_06s0004g02560	3.96812	0.000419911	Kiwellin Ripening-related protein grip22								sp|P84527|KIWEL_ACTDE		35.2 not assigned.unknown
VIT_06s0004g02640	-1.60288	0.00189514	Receptor protein kinase PERK1							AT2G28250	sp|Q8VYY5|NCRK_ARATH		35.2 not assigned.unknown
VIT_06s0004g02690	-2.48957	0.0351187	Glycosyl transferase family 2 protein							AT5G60700			26.2 misc.UDP glucosyl and glucoronyl transferases
VIT_06s0004g02880	-1.92705	0.0361697	Receptor-like kinase							AT3G26700	sp|Q8RWW0|ALE2_ARATH
VIT_06s0004g02930	-1.77819	0.028889	Zinc finger (C3HC4-type ring finger)	ZFC3HC4_21	vv60078Other_zf-C3HC4					AT5G60580			29.5.11.4.2 protein.degradation.ubiquitin.E3.RING
VIT_06s0004g02960	-2.03044	0.0359796	Chorismate synthase 1	E4_2_3_5	vv10400Phenylalanine_tyrosine_and_tryptophan_biosynthesis					AT1G48850	sp|P27793|AROC_CORSE		13.1.6.1.7 amino acid metabolism.synthesis.aromatic aa.chorismate.chorismate synthase
VIT_06s0004g03530	-1.53053	0.0424205	Nitrate excretion transporter1	NAXT1	vv50122Porters_cat_7_to_17					AT3G45650	sp|Q9M1E2|PTR37_ARATH		34.13 transport.peptides and oligopeptides
VIT_06s0004g03810	-1.80178	0.0167808	Kinesin motor protein	KMOTOR	vv44810Regulation_of_actin_cytoskeleton					AT3G45850	sp|O23826|K125_TOBAC		31.1 cell.organisation
VIT_06s0004g04860	-1.53551	0.00697341	Alpha-expansin 6 precursor	EXPA6	vv30003Auxin_signaling					AT2G39700	sp|O48818|EXPA4_ARATH		10.7 cell wall.modification
VIT_06s0004g05310	-1.57713	0.00989385	Tropinone reductase	E1_1_1_206	vv10220Urea_cycle_and_metabolism_of_amino_groups					AT2G29150	sp|P50162|TRN1_DATST		26.8 misc.nitrilases, *nitrile lyases, berberine bridge enzymes, reticuline oxidases, troponine reductases
VIT_06s0004g06570	-2.08334	0.0287667	Calcium/proton exchanger CAX3	K07300_CAX3	vv50123Porters_cat_18_to_29					AT3G51860	sp|Q93Z81|CAX3_ARATH		34.21 transport.calcium
VIT_06s0004g06890	-3.03093	0.00723653	Potassium transporter (KUP1)	KUP1	vv50125Porters_cat_66_to_94					AT2G30070	sp|O22397|POT1_ARATH
VIT_06s0004g07520	-2.25833	0.0399188	F-box family protein							AT5G01720	sp|Q708Y0|EBF2_ARATH		29.5.11.4.3.2 protein.degradation.ubiquitin.E3.SCF.FBOX
VIT_06s0004g07680	-2.14941	0.0012639	Nodulin							AT2G30300			33.99 development.unspecified
VIT_06s0004g07970	-2.58109	0.00312901	Alpha-expansin 10 precursor	EXPA10	vv30003Auxin_signaling					AT2G40610	sp|O48818|EXPA4_ARATH		10.7 cell wall.modification
VIT_06s0009g00320	-1.86596	0.0352367	U-box protein							AT2G35930	sp|Q84TG3|PUB23_ARATH		27.3.64 RNA.regulation of transcription.PHOR1
VIT_06s0061g00100	-1.74368	0.0406858	Glucan endo-1,3-beta-glucosidase, acidic isoform precursor	E3_2_1_39	vv10500Starch_and_sucrose_metabolism					AT3G57240	sp|A7PQW3|E13B_VITVI		26.4 misc.beta 1,3 glucan hydrolases
VIT_06s0061g00150	-1.54882	0.0064656	Zinc finger (CCCH-type) family protein	CCCHFAM_33	vv60018C3H					AT3G51950	sp|Q9SV09|C3H46_ARATH		27.3.99 RNA.regulation of transcription.unclassified
VIT_07s0005g00730	-1.80272	0.00529592	Pectinesterase family	E3_1_1_11	vv40006Cell_wall				vv40006	AT4G02320	sp|P85076|PME_ACTDE		10.8.1 cell wall.pectin*esterases.PME
VIT_07s0005g00740	-1.81004	0.0331632	Endo-1,4-beta-glucanase	E3_2_1_4	vv40006Cell_wall				vv40006	AT4G02290	sp|Q9C9H5|GUN9_ARATH
VIT_07s0005g01070	-2.18917	0.00150473	No hit										35.2 not assigned.new
vit_07s0005g01290	-1.9987	0.00032442	DnaJ homolog, subfamily C, member 7	K09527	vv50132Primary_active_transporter_cat_A5_to_A8					AT2G47440			20.2.1 stress.abiotic.heat
VIT_07s0005g01550	-2.13107	0.0396584	Polygalacturonase PG1	E3_2_1_15	vv40006Cell_wall				vv40006	AT3G26610	sp|Q7M1E7|PGLR2_CHAOB
VIT_07s0005g02220	-1.58256	0.0155973	LHCII type I CAB-1	K08912	vv10196Photosynthesis_antenna_proteins	vv50105Transport_electron_carriers	vv50113Thylakoid_targeting_pathway			AT1G29930	sp|P12333|CB2A_SPIOL		1.1.1.1 PS.lightreaction.photosystemII.LHC-II
VIT_07s0005g03340	2.06168	0.0497919	Myb domain protein 14	MYB14_2	vv60044MYB					AT2G31180	tr|Q9LDI5|Q9LDI5_ARATH		27.3.25 RNA.regulation of transcription.MYB domain transcription factor family
VIT_07s0005g03600	-1.51426	0.0438936	Transcription factor jumonji (jmj) / zinc finger (C5HC2 type)	JMJD1B_7	vv60038Jumonji					AT1G08620			35.3 not assigned.new
VIT_07s0005g03970	2.03471	0.0274931	Peptide transporter protein 3	PTR3	vv50122Porters_cat_7_to_17					AT5G46050	sp|P46032|PTR2_ARATH		34.13 transport.peptides and oligopeptides
VIT_07s0005g05520	-3.11056	0.0203216	Pectate lyase	E4_2_2_2	vv40006Cell_wall				vv40006	AT3G07010	sp|O24554|PLY_ZINEL
VIT_07s0031g00350	-1.59148	0.0121434	Caffeoyl-CoA O-methyltransferase 1	E2_1_1_104	vv10940Phenylpropanoid_biosynthesis				vv10940	AT4G34050	sp|O24144|CAMT1_TOBAC		16.2.1.6 secondary metabolism.phenylpropanoids.lignin biosynthesis.CCoAOMT
VIT_07s0031g00750	-3.43257	0.0055649	MATE efflux family protein	MATE	vv50125Porters_cat_66_to_94					AT4G23030			34.99 transport.misc
VIT_07s0031g00850	-1.69714	0.0226824	Patatin							AT4G37070	sp|P15478|PATT5_SOLTU
VIT_07s0031g01680	-2.40472	0.00260262	CYP86A1							AT4G39490	tr|Q9LMM1|Q9LMM1_ARATH		26.10 misc.cytochrome P450
VIT_07s0031g02340	-3.66539	0.0423429	Amino acid permease 2	AAP2	vv50123Porters_cat_18_to_29					AT5G09220	sp|Q38967|AAP2_ARATH		34.3 transport.amino acids
VIT_07s0031g03070	2.58346	0.00959478	Isoflavone reductase	E1_3_1_45	vv10943Isoflavonoid_biosynthesis					AT1G75280	sp|Q15GI3|IGS1_PETHY		16.8.5 secondary metabolism.flavonoids.isoflavonols
VIT_07s0129g00210	1.60697	0.0030413	BT4 (BTB and TAZ Domain protein 4)	BTA4	vv60060TAZ					AT5G67480	sp|Q9FJX5|BT4_ARATH		29.5.11.4.5.2 protein.degradation.ubiquitin.E3.BTB_POZ Cullin3.BTB_POZ
VIT_07s0129g00340	-1.90308	0.000917369	Shoot gravitropism 7	SGR7_2	vv60032GRAS					AT3G49950	sp|Q8H2X8|SHR1_ORYSJ		27.3.21 RNA.regulation of transcription.GRAS transcription factor family
VIT_07s0129g00560	-2.02519	0.000252516	No hit										35.1.42 not assigned.no ontology.proline rich family
VIT_07s0141g00740	-3.39199	0.0371337	fimbrin 1	FIMBRIN1	vv44810Regulation_of_actin_cytoskeleton					AT5G48460	sp|Q7G188|FIMB1_ARATH		35.3 not assigned.new
VIT_07s0141g00840	2.67137	0.0153986	33 kDa secretory protein							AT5G48540	sp|Q9C5S8|CRK5_ARATH		30.2.99 signalling.receptor kinases.misc
VIT_07s0141g00930	1.92151	0.0411474	33 kDa secretory protein							AT5G48540	sp|Q8GYA4|CRK10_ARATH		30.2.99 signalling.receptor kinases.misc
VIT_07s0151g00010	-1.96297	0.00500846	No hit										35.2 not assigned.unknown
VIT_07s0151g00850	-1.68878	0.0119947	Unknown										35.2 not assigned.unknown
VIT_08s0007g00620	-1.56965	0.0178251	Zinc finger (DHHC type)	ZFDHHC_8	vv60079Other_zf-DHHC					AT3G09320			27.3.99 RNA.regulation of transcription.unclassified
VIT_08s0007g01300	-1.83571	0.00944175	Glyoxal oxidase							AT3G53950
VIT_08s0007g01400	1.90934	0.0188925	Glutathione S-transferase 8 GSTU8	E2_5_1_18_GSTU8	vv10480Glutathione_metabolism					AT3G09270	tr|O49235|O49235_SOYBN		26.9 misc.glutathione S transferases
VIT_08s0007g01810	-1.52642	0.0161012	ANTR2 (anion transporter 2	ANTR2	vv50121Porters_cat_1_to_6					AT2G38060	sp|O82390|ANTR1_ARATH		34.7 transport.phosphate
VIT_08s0007g02480	3.28355	0.0390597	Lysine decarboxylase-like protein	LOG	vv10908Zeatin_biosynthesis					AT5G06300	sp|Q8GW29|LOG7_ARATH		35.2 not assigned.unknown
VIT_08s0007g02550	-3.67355	0.0152154	Ovate family protein 6 OFP6	OFP6_1	vv60086OFP								35.1 not assigned.no ontology
VIT_08s0007g03060	-3.19649	0.0287164	Beta-fructofuranosidase	E3_2_1_26	vv10052Galactose_metabolism	vv10500Starch_and_sucrose_metabolism				AT3G52600	sp|P26792|INV1_DAUCA		2.2.1.3.2 major CHO metabolism.degradation.sucrose.invertases.cell wall
VIT_08s0007g03660	-2.13611	0.0363906	CYP94C9							AT2G27690	tr|Q9LMM1|Q9LMM1_ARATH		26.10 misc.cytochrome P450
VIT_08s0007g03990	-1.83734	0.000525484	Cellulose synthase CSLA09	E2_4_1_12_CSLA09	vv40006Cell_wall				vv40006	AT5G03760	sp|Q6UDF0|CSLA1_CYATE		10.2 cell wall.cellulose synthesis
VIT_08s0007g05130	-3.92612	0.0100748	UDP-glucoronosyl/UDP-glucosyl transferase							AT3G11340	sp|Q9FIA0|U76C2_ARATH		26.2 misc.UDP glucosyl and glucoronyl transferases
VIT_08s0007g05180	2.08383	0.033823	Unknown										35.2 not assigned.unknown
VIT_08s0007g05580	1.82307	0.0360691	Embryo-abundant protein							AT2G41380			27.3.99 RNA.regulation of transcription.unclassified
VIT_08s0007g05610	-2.41457	0.0093655	Unknown protein							AT3G50130	tr|Q9SN03|Q9SN03_ARATH		35.2 not assigned.unknown
VIT_08s0007g06860	-2.91975	0.00215357	Pinene synthase	E4_2_3_14	vv10902Monoterpenoid_biosynthesis					AT3G25810	sp|Q93X23|MYRS_QUEIL		16.1.5 secondary metabolism.isoprenoids.terpenoids
VIT_08s0007g07820	-2.03088	0.0418859	RLK902 (receptor-like kinase 902)							AT3G57830	sp|Q9LVI6|RLK90_ARATH		30.2.3 signalling.receptor kinases.leucine rich repeat III
VIT_08s0032g00990	-1.63865	0.0470412	Expp1 protein precursor							AT3G44150			35.2 not assigned.unknown
VIT_08s0040g01740	-1.6801	0.0205114	ATSYTB/NTMC2T1.2/NTMC2TYPE1.2/SYTB	NTMC2T1_2	vv50109Incompletely_characterized_transport_systems					AT5G04220			35.1.19 not assigned.no ontology.C2 domain-containing protein
VIT_08s0056g00220	-3.21117	0.00567872	Serine/threonine protein phosphatase PP1	K06269	vv10500Starch_and_sucrose_metabolism					AT2G39840	sp|Q07098|PP2A2_ARATH		29.4 protein.postranslational modification
VIT_08s0056g00590	1.8787	0.0445497	Chloroplast envelope membrane protein [Vitis vinifera]	CEMA	vv50109Incompletely_characterized_transport_systems					ATCG00530	sp|P36438|CYF_BRARA
VIT_08s0056g00640	-1.52189	0.0404791	Transposon protein, CACTA, En/Spm sub-class							AT3G08670			35.2 not assigned.unknown
VIT_08s0058g00250	-2.51878	0.0408891	Myb family	MYBGE_27	vv60029G2-like					AT2G38300	sp|Q93WJ9|KAN1_ARATH		27.3.20 RNA.regulation of transcription.G2-like transcription factor family, GARP
VIT_08s0058g00410	-1.63821	0.00464394	ferritin 1 (FER1)	E1_16_3_1	vv10860Porphyrin_and_chlorophyll_metabolism					AT2G40300	sp|P19976|FRI1_SOYBN		15.2 metal handling.binding, chelation and storage
VIT_08s0058g00430	-1.69782	0.00484275	ferritin	E1_16_3_1	vv10860Porphyrin_and_chlorophyll_metabolism					AT5G01600	sp|P19976|FRI1_SOYBN		15.2 metal handling.binding, chelation and storage
VIT_08s0058g00440	-1.67995	0.0121107	ferritin	E1_16_3_1	vv10860Porphyrin_and_chlorophyll_metabolism					AT5G01600	sp|Q948P5|FRI4_SOYBN		15.2 metal handling.binding, chelation and storage
VIT_08s0058g01130	-3.50688	0.000964483	WNK5 (Arabidopsis WNK kinase 5)							AT3G51630	sp|Q9SCU5|WNK5_ARATH		29.4 protein.postranslational modification
VIT_08s0105g00200	3.17386	0.00248053	U-box domain-containing protein							AT3G11840	sp|Q9SF15|PUB24_ARATH
VIT_09s0002g00250	2.39721	0.0480389	Disease resistance protein (NBS-LRR class)							AT1G12280	sp|O64973|RPS5_ARATH		20.1.2 stress.biotic.receptors
VIT_09s0002g00450	-1.50288	0.00237525	Subtilase							AT3G14240	sp|O65351|SUBL_ARATH		29.5.1 protein.degradation.subtilases
VIT_09s0002g01320	2.56905	0.00650293	Germin-like protein								sp|P94072|GL33_ARATH		20.2.99 stress.abiotic.unspecified
VIT_09s0002g02440	-1.63671	0.0492122	ABC transporter C member 12	K05672	vv52010ABC_transporters					AT3G21250	sp|Q9LK64|AB3C_ARATH		34.16 transport.ABC transporters and multidrug resistance systems
VIT_09s0002g02890	-1.75007	0.0348711	FRK1 (FLG22-induced receptor-like kinase 1)	FRK1	vv34626Plant-pathogen_interaction					AT4G29990	sp|Q9LIG2|RLK6_ARATH		30.2.99 signalling.receptor kinases.misc
VIT_09s0002g03140	-1.77715	0.00253923	Lipase GDSL							AT3G16370	sp|Q9LU14|APG2_ARATH		26.28 misc.GDSL-motif lipase
VIT_09s0002g03150	-1.52566	0.012532	Lipase GDSL							AT3G16370	sp|Q9LU14|APG2_ARATH		26.28 misc.GDSL-motif lipase
VIT_09s0002g03160	-3.77368	0.0156347	PAB6 (poly(A) binding protein 6)	PAB6	vv50133Primary_active_transporter_cat_A9_to_A18					AT3G16380	tr|P93616|P93616_WHEAT
VIT_09s0002g03620	-1.52644	0.00390205	NADP-dependent malic enzyme	E1_1_1_39	vv10620Pyruvate_metabolism	vv10710Carbon_fixation				AT1G79750	sp|P16243|MAOC_MAIZE
VIT_09s0002g03700	4.25801	0.0188099	No hit										35.3 not assigned.new
VIT_09s0002g03710	-1.7485	0.00509437	Unknown protein							AT5G25840			35.2 not assigned.unknown
VIT_09s0002g04240	-1.58116	0.0201047	Membrane protein							AT2G25737			35.2 not assigned.unknown
VIT_09s0002g05290	1.92912	0.0348376	2-oxoglutarate-dependent dioxygenase							AT1G52800	sp|Q9C971|G3OX4_ARATH		17.5.1 hormone metabolism.ethylene.synthesis-degradation
VIT_09s0002g05810	2.56249	0.00988035	Boron transporter-like protein 4	BOR4	vv50124Porters_cat_30_to_64					AT1G15460	sp|Q8VYR7|BOR1_ARATH		34.18 transport.unspecified anions
VIT_09s0002g06400	1.52133	0.0280978	No hit										35.3 not assigned.new
VIT_09s0002g06680	-4.39083	0.0241339	Embryo-specific 3							AT5G62200	tr|Q9LYP6|Q9LYP6_ARATH		33.99 development.unspecified
VIT_09s0002g06750	-2.64009	0.0179383	ERF/AP2 transcription factor sub B-6 SHINE	SHINE1_1	vv30008Ethylene_signaling	vv60003AP2_EREBP				AT1G15360
VIT_09s0002g07890	3.3173	0.000157144	R protein disease resistance protein	RPROT	vv34627R_proteins_from_Plant-pathogen_interaction					AT3G14470	sp|Q7XBQ9|RGA2_SOLBU		20.1.2 stress.biotic.receptors
VIT_09s0018g00240	1.72453	0.0203025	WRKY DNA-binding protein 40	WRKY40	vv60066WRKY					AT1G80840	sp|Q9SAH7|WRK40_ARATH		35.2 not assigned.unknown
VIT_09s0018g00820	2.53926	0.0278654	Photosystem I assembly protein Ycf3								sp|O20031|YCF3_CHLRE
VIT_09s0054g00050	1.70535	0.0470472	Serine/threonine-protein kinase										20.1.2 stress.biotic.receptors
VIT_09s0054g01120	-1.98593	0.00182753	Cycloartenol synthase	E5_4_99_8	vv10100Biosynthesis_of_steroids					AT2G07050	sp|Q8W3Z4|CAS1_BETPL		16.1.5 secondary metabolism.isoprenoids.terpenoids
VIT_09s0096g00200	1.72011	0.0113999	RPS5 (resistant to p. syringae 5)	K13460	vv34627R_proteins_from_Plant-pathogen_interaction					AT1G12280	sp|O64973|RPS5_ARATH
VIT_09s0096g00760	1.60299	0.0263184	RPS5 (resistant to p. syringae 5)	K13460	vv34627R_proteins_from_Plant-pathogen_interaction					AT5G63020	sp|O64973|RPS5_ARATH
VIT_10s0003g01050	-1.55681	0.0199834	CHUP1 (chloroplast unusual positioning 1)	CHUP1	vv44810Regulation_of_actin_cytoskeleton					AT4G18570	sp|Q9LI74|CHUP1_ARATH
VIT_10s0003g01990	-1.72299	0.00416882	RKF1 (receptor-like kinase in flowers 1)							AT1G29740	sp|C0LGE0|Y1765_ARATH		30.2.8.2 signalling.receptor kinases.leucine rich repeat VIII.2
VIT_10s0003g02810	1.92257	0.0457787	WRKY DNA-binding protein 71	WRKY71_1	vv60066WRKY					AT1G29860	sp|Q9XI90|WRKY4_ARATH		27.3.32 RNA.regulation of transcription.WRKY domain transcription factor family
VIT_10s0003g03840	-2.6963	0.00633463	No hit										35.3 not assigned.new
VIT_10s0003g04080	1.6295	0.0227875	Unknown										35.2 not assigned.unknown
VIT_10s0003g04320	-1.72345	0.0451192	PINOID	PINOID	vv50004Auxin_transport	vv50125Porters_cat_66_to_94				AT2G34650	sp|O64682|PID_ARATH		29.4 protein.postranslational modification
VIT_10s0042g00870	1.77507	0.0136233	Stilbene synthase [Vitis vinifera]	E2_3_1_95	vv10940Phenylpropanoid_biosynthesis				vv10940	AT5G13930	sp|P28343|THS1_VITVI		16.8.2.3 secondary metabolism.flavonoids.chalcones.stilbene.synthase
VIT_10s0042g00890	2.39272	0.00645925	Stilbene synthase 1 [Vitis vinifera]	E2_3_1_95	vv10940Phenylpropanoid_biosynthesis				vv10940		sp|P28343|THS1_VITVI		16.8.2.3 secondary metabolism.flavonoids.chalcones.stilbene.synthase
VIT_10s0042g00920	1.83318	0.0331596	Stilbene synthase	E2_3_1_95	vv10940Phenylpropanoid_biosynthesis				vv10940	AT5G13930	sp|P28343|THS1_VITVI		16.8.2.3 secondary metabolism.flavonoids.chalcones.stilbene.synthase
VIT_10s0042g00930	2.09042	0.0247793	Stilbene synthase [Vitis pseudoreticulata]	E2_3_1_95	vv10940Phenylpropanoid_biosynthesis				vv10940	AT5G13930	sp|P28343|THS1_VITVI		16.8.2.3 secondary metabolism.flavonoids.chalcones.stilbene.synthase
VIT_10s0116g00930	-2.56762	0.0131453	Root hair defective 3 GTP-binding (RHD3)							AT5G45160	sp|P93042|RHD3_ARATH		33.99 development.unspecified
VIT_10s0116g01780	-1.77804	0.00408862	Cationic peroxidase	E1_11_1_7	vv10360Phenylalanine_metabolism	vv10680Methane_metabolism				AT4G21960	sp|Q9SB81|PER42_ARATH		26.12 misc.peroxidases
VIT_10s0116g01830	-1.575	0.0222723	Unknown protein							AT1G50660	sp|Q66GQ2|Y5162_ARATH		35.1 not assigned.no ontology
VIT_10s0116g01850	-1.51132	0.0015738	Unknown protein							AT1G61900	sp|Q8GUI4|UGPI6_ARATH		35.1 not assigned.no ontology
VIT_10s0116g01900	3.53162	0.0167361	Unknown										35.3 not assigned.new
VIT_11s0016g00220	-2.15685	0.021381	Glycosyl hydrolase family 17 protein							AT5G20870	sp|Q9M088|E135_ARATH		26.4 misc.beta 1,3 glucan hydrolases
VIT_11s0016g00290	-1.69673	0.00702369	Pectinesterase PME3	E3_1_1_11	vv40006Cell_wall				vv40006	AT3G14310	sp|P83948|PME3_CITSI		10.8.1 cell wall.pectin*esterases.PME
VIT_11s0016g00330	-2.39238	0.00723024	Pectinesterase family	E3_1_1_11	vv40006Cell_wall				vv40006	AT5G20860	sp|Q9FK05|PME61_ARATH		10.8.1 cell wall.pectin*esterases.PME
VIT_11s0016g00570	2.41116	0.0432082	Dimethylaniline monooxygenase (N-oxide forming) 2	E1_14_13_8	vv11000Single_reactions					AT1G19250			26.7 misc.oxidases - copper, flavone etc
VIT_11s0016g05010	2.35761	0.0444006	Lactoylglutathione lyase	E4_4_1_5	vv10620Pyruvate_metabolism					AT1G80160			35.2 not assigned.unknown
VIT_11s0016g05840	-2.15639	0.0136899	Protease inhibitor/seed storage/lipid transfer protein (LTP)							AT2G10940	tr|Q9SKI0|Q9SKI0_ARATH
VIT_11s0037g00320	-1.99137	0.00105238	Serine carboxypeptidase S10							AT4G30610	sp|Q9M099|SCP24_ARATH		29.5.5 protein.degradation.serine protease
VIT_11s0052g00140	-1.73383	0.0438709	Mannosyl-oligosaccharide 1,2-alpha-mannosidase	E3_2_1_113	vv10510N-Glycan_biosynthesis	vv11030Glycan_structures-biosynthesis1	vv24141Protein_processing_in_endoplasmic_reticulum			AT1G51590	sp|Q9C512|MNS1_ARATH
VIT_11s0052g01500	-2.1514	0.0150406	MATE efflux family protein	MATE	vv50125Porters_cat_66_to_94					AT5G52450			34.99 transport.misc
VIT_11s0052g01540	-2.21522	0.00057292	MATE efflux family protein	MATE	vv50125Porters_cat_66_to_94					AT5G52450			34.99 transport.misc
VIT_11s0052g01560	-1.95026	0.000954908	MATE efflux family protein	MATE	vv50125Porters_cat_66_to_94					AT5G52450			34.99 transport.misc
VIT_11s0052g01770	2.33559	0.0160146	20S proteasome subunit alpha 2	K02726a	vv23050Proteasome						sp|Q8L4A7|PSA2B_ARATH		29.5.11.20 protein.degradation.ubiquitin.proteasom
VIT_11s0065g00980	-1.58598	0.00734194	Replication factor A 1, rfa1	K07466	vv23030DNA_replication	vv23420Nucleotide_excision_repair	vv23430Mismatch_repair	vv23440Homologous_recombination					28.1 DNA.synthesis_chromatin structure
VIT_11s0078g00260	-7.76109	0.000172552	Unknown protein							AT5G35320			35.2 not assigned.unknown
VIT_11s0103g00050	-2.85826	0.0384848	High-affinity K+ transporter 1 (HKT1)	HKT1	vv50124Porters_cat_30_to_64					AT4G10310	sp|Q84TI7|HKT1_ARATH		35.3 not assigned.new
VIT_11s0118g00090	-1.70787	0.00924297	Leucine-rich repeat family protein										20.1.2 stress.biotic.receptors
VIT_11s0118g00290	-2.07176	0.0174515	Ubiquitin-specific protease 22 (UBP22)							AT5G10790			29.5.11.5 protein.degradation.ubiquitin.ubiquitin protease
VIT_11s0149g00160	-2.96411	0.0412148	No hit
VIT_11s0149g00410	-2.07646	0.00239298	Esterase/lipase/thioesterase							AT4G31020			35.2 not assigned.unknown
VIT_11s0206g00050	-1.55957	0.00493286	Esterase/lipase/thioesterase							AT4G31020			35.2 not assigned.unknown
VIT_12s0028g01670	-1.98345	0.0355555	Trehalose-phosphatase	E2_4_1_15	vv10500Starch_and_sucrose_metabolism					AT1G06410	sp|Q9LMI0|TPS7_ARATH
VIT_12s0028g01830	-2.65723	0.000197831	Peroxidase precursor	E1_11_1_7	vv10360Phenylalanine_metabolism	vv10680Methane_metabolism				AT5G05340	sp|A7NY33|PER4_VITVI		26.12 misc.peroxidases
VIT_12s0028g02570	1.84292	0.00428687	Sodium/calcium exchanger family protein	NACAEX	vv50123Porters_cat_18_to_29					AT1G53210			30.3 signalling.calcium
VIT_12s0028g02590	-2.82973	0.0100237	BZIP transcription factor	BZIPDOM_18	vv60012BZIP					AT3G58120	sp|Q6S4P4|RF2B_ORYSJ		27.3.35 RNA.regulation of transcription.bZIP transcription factor family
VIT_12s0028g03080	-1.74267	0.0334023	Homeobox transcription factor	DDTHB_3	vv60025DDT					AT5G44180			27.3.22 RNA.regulation of transcription.HB,Homeobox transcription factor family
VIT_12s0028g03300	-1.73233	0.0121435	Zinc finger (CCCH-type) family protein	CCCHFAM_22	vv60018C3H					AT1G03790	sp|P93755|C3H30_ARATH		27.3.12 RNA.regulation of transcription.C3H zinc finger family
VIT_12s0028g03510	-1.6101	0.00414818	S-locus lectin protein kinase							AT2G19130	sp|Q39203|SD22_ARATH		26.16 misc.myrosinases-lectin-jacalin
VIT_12s0035g00570	2.64925	0.0374336	CYP82M1v3							AT4G31940	sp|Q9LSF8|C82G1_ARATH		26.10 misc.cytochrome P450
VIT_12s0035g01000	1.96497	0.0165796	Serine protease inhibitor, serine-type										35.3 not assigned.new
VIT_12s0035g02020	-1.83624	0.0230745	NAC domain-containing protein 34/35	NAC034	vv60046NAC					AT2G02450	sp|Q9C932|NAC19_ARATH		27.3.27 RNA.regulation of transcription.NAC domain transcription factor family
VIT_12s0055g00070	1.77097	0.0484346	UDP-glycosyltransferase 71A13							AT3G21760	sp|Q2V6K0|UFOG6_FRAAN		16.8.1.12 secondary metabolism.flavonoids.anthocyanins.anthocyanidin 3-O-glucosyltransferase
VIT_12s0055g00080	1.80148	0.00250684	Photosystem II PsbD	K02706	vv10195Photosynthesis	vv50135Primary_active_transporter_cat_D3_to_E2				ATCG00270	sp|P06006|PSBD_PEA
VIT_12s0055g00800	2.32499	0.0010735	Arachidonic acid-induced DEA1							AT1G12090			26.21 misc.protease inhibitor_seed storage_lipid transfer protein (LTP) family protein
VIT_12s0057g00310	1.51271	0.0364152	Gamete expressed1 (GEX1)							AT5G55490			35.2 not assigned.unknown
VIT_12s0057g01460	-2.7381	0.0120007	Steroid 22-alpha-hydroxylase	K09587	vv10905Brassinosteroid_biosynthesis				vv10905	AT3G50660	sp|Q6F4F5|C724B_ORYSJ		26.10 misc.cytochrome P450
VIT_12s0059g00110	-1.7568	0.0485407	Ankyrin repeat	K10380	vv50108Accessory_factors_involved_in_transport					AT4G03500			31.1 cell.organisation
VIT_12s0059g00190	-1.55808	0.0252064	Beta-expansin (EXPB3)	EXPB3	vv30003Auxin_signaling					AT4G28250	sp|Q07154|EXPB9_MAIZE
VIT_12s0059g00490	2.79535	0.0101083	Unknown										35.2 not assigned.unknown
VIT_12s0059g00560	-1.51885	0.0278773	Fimbrin 2	FIMBRIN2	vv44810Regulation_of_actin_cytoskeleton					AT5G35700	sp|Q7G188|FIMB1_ARATH		35.3 not assigned.new
VIT_12s0059g01190	-2.81345	0.000212506	Homeobox protein shoot MERISTEMLESS (STM)	STM_2	vv50004Auxin_transport	vv60034HB				AT1G62360	sp|Q38874|STM_ARATH		27.3.22 RNA.regulation of transcription.HB,Homeobox transcription factor family
VIT_12s0059g01250	-1.65678	0.00220697	Endo-1,4-beta-glucanase	E3_2_1_4	vv40006Cell_wall				vv40006	AT2G32990	sp|Q5NAT0|GUN2_ORYSJ
VIT_12s0059g02010	-1.63142	0.0265043	Glutamate formiminotransferase	E2_1_2_5	vv10251Glutamate_metabolism	vv10670One_carbon_pool_by_folate				AT2G20830			35.1 not assigned.no ontology
VIT_12s0059g02430	1.66879	0.0416966	Chloroplast envelope membrane protein [Vitis vinifera]	CEMA	vv50109Incompletely_characterized_transport_systems					ATCG00530	sp|B0Z5E0|CEMA_OENPA		29.8 protein.assembly and cofactor ligation
VIT_12s0059g02590	4.56788	0.000107013	Receptor protein kinase RK20-1							AT3G22060	sp|Q8GYA4|CRK10_ARATH		30.2.99 signalling.receptor kinases.misc
VIT_12s0059g02600	5.01689	0.00014367	Receptor protein kinase RK20-1							AT3G22060	sp|Q8GYA4|CRK10_ARATH		30.2.99 signalling.receptor kinases.misc
VIT_12s0059g02610	6.98681	0.000234024	Receptor protein kinase RK20-1							AT3G22060
VIT_12s0134g00470	-1.5805	0.0309743	No hit										35.3 not assigned.new
VIT_12s0134g00630	-2.18998	0.000323906	Quercetin 3-O-glucoside-6''-O-malonyltransferase	E2_3_1_116	vv10941Flavonoid_biosynthesis					AT1G03495	tr|Q589Y0|Q589Y0_TOBAC		16.8.1.21 secondary metabolism.flavonoids.anthocyanins.anthocyanin 5-aromatic acyltransferase
VIT_12s0142g00010	-1.80894	0.00494555	No hit										35.2 not assigned.unknown
VIT_12s0142g00360	1.92325	0.0133294	SHATTERPROOF 2	SHATTERPROOF2	vv60042MADS					AT2G42830	tr|Q9ZS29|Q9ZS29_GERHY		27.3.24 RNA.regulation of transcription.MADS box transcription factor family
VIT_12s0142g00640	-1.85288	0.0104311	FLS2 (flagellin-sensitive 2)	K13420	vv34626Plant-pathogen_interaction					AT3G47570	sp|Q9FL28|FLS2_ARATH		29.4.1.57 protein.postranslational modification.kinase.receptor like cytoplasmatic kinase VII
VIT_13s0019g00380	1.53319	0.0376597	R protein MLA10	K13475	vv34627R_proteins_from_Plant-pathogen_interaction					AT3G14470	sp|Q7XBQ9|RGA2_SOLBU		20.1.2 stress.biotic.receptors
VIT_13s0019g01510	-1.54377	0.0486044	Unknown protein							AT2G39690	tr|Q9LSH9|Q9LSH9_ARATH		35.2 not assigned.unknown
VIT_13s0019g02110	-3.11372	0.00446675	fringe-related protein	K05948						AT2G37730			35.1 not assigned.no ontology
VIT_13s0019g02450	-1.56447	0.0383977	BEL1-like homeodomain protein 9 LSN (LARSON)	LARSON_1	vv60034HB					AT5G02030	sp|Q9LZM8|BLH9_ARATH		27.3.22 RNA.regulation of transcription.HB,Homeobox transcription factor family
VIT_13s0019g03520	3.29544	0.000276946	No hit										35.2 not assigned.unknown
VIT_13s0019g03530	2.46656	0.00766398	No hit
VIT_13s0019g04420	-2.47799	0.0155606	BTB/POZ; NPH3							AT5G03250	sp|Q9S9Q9|Y1044_ARATH		30.11 signalling.light
VIT_13s0019g05120	-4.78287	0.00523535	Cysteine proteinase precursor	E3_4_22_x						AT3G54940	sp|Q9LM66|XCP2_ARATH		29.5.3 protein.degradation.cysteine protease
VIT_13s0047g00200	-3.47728	0.0186198	Subtilisin	SBT5_2						AT1G20160	tr|Q9LNU1|Q9LNU1_ARATH		29.5.1 protein.degradation.subtilases
VIT_13s0047g00260	1.5777	0.00359801	Calcium/calmodulin-dependent protein kinase (CaM kinase) II	K04515	vv34020Calcium_signaling_pathway					AT3G10660	sp|A0AAR7|CCAMK_LOTJA		29.4 protein.postranslational modification
VIT_13s0047g00360	-5.41715	0.00345148	6-hydroxyisobutyryl-coenzyme A hydrolase	E3_1_2_4	vv10280Valine_leucine_and_isoleucine_degradation	vv10410Beta-alanine_metabolism	vv10640Propanoate_metabolism			AT5G65940	sp|Q9LKJ1|HIBC1_ARATH
VIT_13s0064g00270	1.67012	0.00495314	Cinnamyl alcohol dehydrogenase	E1_1_1_195	vv10940Phenylpropanoid_biosynthesis				vv10940	AT5G19440	sp|Q9XES5|DFRA_MALDO		26.11 misc.alcohol dehydrogenases
VIT_13s0064g00460	-1.58642	0.0447454	Unknown protein							AT3G08030			35.2 not assigned.unknown
VIT_13s0064g00830	-2.41341	0.0416254	Disease resistance protein RGA2 (RGA2-blb)										35.2 not assigned.unknown
VIT_13s0064g01260	-1.66751	0.00210581	DNA-damage-repair/toleration protein (DRT100)								tr|Q9LT39|Q9LT39_ARATH		28.2 DNA.repair
VIT_13s0067g00490	-1.56272	0.00292789	Protein kinase Xa21	K13437	vv34626Plant-pathogen_interaction					AT3G47090	sp|C0LGP4|Y3475_ARATH		30.2.99 signalling.receptor kinases.misc
VIT_13s0067g02910	-1.92545	0.00411171	Non-specific lipid-transfer protein										11.6 lipid metabolism.lipid transfer proteins etc
VIT_13s0074g00360	1.98556	0.0144828	Ribosomal protein S19 [Vitis vinifera]	K02965	vv23010Ribosome					ATCG00820	sp|P06508|RR19_SPIOL
VIT_13s0084g00020	1.89329	0.0229108	No hit										35.3 not assigned.new
VIT_13s0084g00140	-2.10649	0.0408736	Zinc finger (C3HC4-type ring finger)	ZFC3HC4_50	vv60078Other_zf-C3HC4					AT5G07040	sp|O64763|ATL9_ARATH		29.5.11.4.2 protein.degradation.ubiquitin.E3.RING
VIT_13s0084g00240	-2.39315	0.00108384	Steroid sulfotransferase	E2_8_2_15	vv11000Single_reactions					AT5G07010	sp|P52839|FSTL_ARATH		11.8 lipid metabolism.\'exotics\' (steroids, squalene etc)
VIT_13s0084g00250	-5.29452	0.00568514	Steroid sulfotransferase	E2_8_2_15	vv11000Single_reactions					AT5G07010	sp|P52839|FSTL_ARATH		11.8 lipid metabolism.\'exotics\' (steroids, squalene etc)
VIT_13s0106g00350	-2.63717	0.00270152	Lipase GDSL							AT5G03610	sp|Q3MKY2|AAE_RAUSE		26.28 misc.GDSL-motif lipase
VIT_14s0006g01720	2.18186	0.0467319	No hit										35.3 not assigned.new
VIT_14s0006g01930	1.77061	0.0261028	Unknown protein							AT2G01300			35.2 not assigned.unknown
VIT_14s0006g02170	1.73796	0.012199	Jasmonate O-methyltransferase	E2_1_1_141	vv10592alpha-Linolenic_acid_metabolism					AT1G15125	sp|Q9FKD0|MT797_ARATH
VIT_14s0006g02650	1.68589	0.0295379	Receptor-like protein kinase								sp|Q8RWZ5|SD25_ARATH		30.2.99 signalling.receptor kinases.misc
VIT_14s0006g02950	3.18804	0.0115408	Lateral organ boundaries protein 41	LBD41_2	vv60007AS2					AT3G02550			27.3.37 RNA.regulation of transcription.AS2,Lateral Organ Boundaries Gene Family
VIT_14s0030g00550	1.65043	0.0306045	Copine BON3 (BONZAI 3)	BON3						AT1G08860	sp|Q5XQC7|BON3_ARATH		35.2 not assigned.unknown
VIT_14s0030g00990	-1.81853	0.0210707	R protein disease resistance protein	RPROT	vv34627R_proteins_from_Plant-pathogen_interaction					AT4G27190	sp|Q42484|RPS2_ARATH		20.1.2 stress.biotic.receptors
VIT_14s0060g00310	2.20453	0.0447177	No hit										35.2 not assigned.unknown
VIT_14s0060g00330	-3.64786	0.00999015	Aspartyl protease	E3_4_23_40						AT1G11910	tr|Q6B9W9|Q6B9W9_SOLTU		29.5.4 protein.degradation.aspartate protease
VIT_14s0060g01090	-1.74339	0.0135037	LNG1 (LONGIFOLIA1)							AT1G74150	sp|Q9MA55|ACBP4_ARATH
VIT_14s0060g02340	1.70699	0.019318	Heat shock protein 70	K03283	vv23040Spliceosome	vv24141Protein_processing_in_endoplasmic_reticulum	vv50101Channels_and_pores			AT5G28540	sp|Q9LKR3|HSP7K_ARATH		20.2.1 stress.abiotic.heat
VIT_14s0066g00010	-3.23763	0.00278333	Unknown protein							AT3G01680			35.2 not assigned.unknown
VIT_14s0066g00120	-1.58046	0.00177797	Unknown protein							AT3G01680			35.2 not assigned.unknown
VIT_14s0066g00170	2.8061	0.021298	CYP724B1							AT5G14400	sp|Q6F4F5|C724B_ORYSJ		26.10 misc.cytochrome P450
VIT_14s0066g02070	1.6656	0.0386545	AAA-type ATPase							AT5G40010			29.5.9 protein.degradation.AAA type
VIT_14s0068g00100	1.72134	0.00137603	feronia receptor-like kinase							AT3G51550	sp|Q9SCZ4|FERON_ARATH
VIT_14s0068g01040	3.94373	0.000296162	Ethylene-responsive transcription factor ERF113	ERF113	vv30008Ethylene_signaling	vv60003AP2_EREBP				AT5G07310	sp|P42736|RAP23_ARATH
VIT_14s0068g01620	-1.63849	0.00719289	Pollen proteins Ole e I							AT5G41050			35.2 not assigned.unknown
VIT_14s0068g01770	2.24079	0.0318295	WRKY DNA-binding protein 75	WRKY75_2	vv60066WRKY					AT5G13080	sp|Q8GY11|WRK43_ARATH		27.3.32 RNA.regulation of transcription.WRKY domain transcription factor family
VIT_14s0068g01920	1.67507	0.0162273	Peroxidase	E1_11_1_7	vv10360Phenylalanine_metabolism	vv10680Methane_metabolism				AT5G14130	sp|Q96509|PER55_ARATH		26.12 misc.peroxidases
VIT_14s0068g02010	-1.7061	0.0220131	IMP dehydrogenase/GMP reductase	E1_1_1_205	vv10230Purine_metabolism					AT3G48200			35.3 not assigned.new
VIT_14s0068g02330	-5.2545	0.00201509	Chloride channel protein B	K05393_CLCB	vv50124Porters_cat_30_to_64					AT4G20140	sp|P92941|CLCA_ARATH		35.3 not assigned.new
VIT_14s0081g00030	2.5701	0.0258885	Pathogenesis-related protein-4 (Chitinase )	E3_2_1_14	vv10530Aminosugars_metabolism					AT3G04720	sp|P43082|HEVL_ARATH		20.1.7 stress.biotic.PR-proteins
VIT_14s0081g00340	1.62316	0.041914	Ankyrin repeat	K10380						AT4G03500			35.3 not assigned.new
VIT_14s0081g00670	2.60489	0.0225108	DNA-binding protein							AT3G04570			27.3.67 RNA.regulation of transcription.putative transcription regulator
VIT_14s0081g00730	2.30014	0.00170561	Ethylene response factor ERF1	ERF1_6	vv30008Ethylene_signaling	vv30011Jasmonate_signaling	vv60003AP2_EREBP			AT3G23240	sp|O80337|EF100_ARATH
VIT_14s0108g00390	-1.85506	0.0364844	Homeobox-leucine zipper protein HB13	VVHB13_1	vv60034HB					AT1G69780	sp|P46667|ATHB5_ARATH		27.3.22 RNA.regulation of transcription.HB,Homeobox transcription factor family
VIT_14s0108g00700	-1.79513	0.00643486	Aquaporin NIP1;2	NIP1_2	vv50101Channels_and_pores						sp|Q6Z2T3|NIP21_ORYSJ		34.19.3 transport.Major Intrinsic Proteins.NIP
VIT_14s0108g01080	-1.71835	0.00737004	Myb domain protein 106	MYB106_2	vv60044MYB					AT3G01140	tr|Q9LDI5|Q9LDI5_ARATH		27.3.25 RNA.regulation of transcription.MYB domain transcription factor family
VIT_14s0128g00210	-1.82303	0.0458908	Xyloglucanase inhibitor							AT1G03220	sp|P13917|7SB1_SOYBN		35.1 not assigned.no ontology
VIT_14s0128g00500	2.14399	0.0269899	No hit										35.3 not assigned.new
VIT_14s0128g00600	5.55028	0.0308815	Germin-like protein 3 [Vitis vinifera]							AT5G39120	sp|P92996|GL120_ARATH		20.2.99 stress.abiotic.unspecified
VIT_15s0021g00050	-1.7118	0.00317143	Eceriferum 1 (CER1 protein) Sterol desaturase							AT1G02205	sp|Q8H1Z0|WAX2_ARATH
VIT_15s0021g01260	3.3536	0.00422846	Unknown										35.3 not assigned.new
VIT_15s0021g02060	1.84004	0.0268434	Arbutin synthase	E2_4_1_218	vv10500Starch_and_sucrose_metabolism					AT4G01070	sp|Q9AR73|HQGT_RAUSE		26.2 misc.UDP glucosyl and glucoronyl transferases
VIT_15s0024g00940	8.00919	2.13e-05	Tetratricopeptide helical							AT1G01320	sp|P28188|RAD2A_ARATH		30.5 signalling.G-proteins
VIT_15s0024g01230	-1.88841	0.0173986	No hit										35.3 not assigned.new
VIT_15s0046g00290	-1.72884	0.00121442	Auxin response factor 18	ARF18	vv30003Auxin_signaling	vv60004ARF				AT3G61830	sp|Q8L7G0|ARFA_ARATH		27.3.4 RNA.regulation of transcription.ARF, Auxin Response Factor family
VIT_15s0046g00490	1.76411	0.00714054	Wax synthase	E2_3_1_75	vv11000Single_reactions					AT3G49200			35.2 not assigned.unknown
VIT_15s0046g00730	-3.30556	0.0192385	Auxin-responsive protein	AUXREG	vv30003Auxin_signaling					AT3G61750			17.2.3 hormone metabolism.auxin.induced-regulated-responsive-activated
VIT_15s0046g01300	1.59525	0.032499	No hit										35.2 not assigned.unknown
VIT_15s0046g01690	-1.69409	0.0439767	Chitinase, class III	E3_2_1_14	vv10530Aminosugars_metabolism					AT5G24090	sp|P23472|CHLY_HEVBR		20.1.7 stress.biotic.PR-proteins
VIT_15s0048g00550	-1.56688	0.0100533	Abnormal floral organs	AFO_2	vv60019C2C2-YABBY					AT2G45190	sp|O22152|YAB1_ARATH		27.3.10 RNA.regulation of transcription.C2C2(Zn) YABBY family
VIT_15s0048g01080	1.69331	0.0020674	Unknown										35.1 not assigned.no ontology
VIT_15s0048g01250	2.43164	0.00799675	MADS-box protein AGL20	SOC1_1	vv30009Flower_development	vv60042MADS				AT2G45660	tr|Q9ATE3|Q9ATE3_PETHY
VIT_15s0048g02420	-2.01135	0.00902498	No hit										27.3.26 RNA.regulation of transcription.MYB-related transcription factor family
VIT_15s0107g00500	-2.42725	0.0123308	AMP-dependent synthetase and ligase	E6_2_1_x						AT5G35930			35.3 not assigned.new
VIT_16s0022g00650	-1.91291	0.0121729	No hit										35.3 not assigned.new
VIT_16s0022g00890	-1.60531	0.00694562	Invertase/pectin methylesterase inhibitor	PMEI	vv40006Cell_wall				vv40006	AT4G25260	sp|P83948|PME3_CITSI
VIT_16s0022g01640	1.6838	0.0184789	Receptor serine/threonine kinase							AT1G66910	sp|Q9XID3|Y1343_ARATH
VIT_16s0022g01970	-2.20015	0.022672	Anthocyanidin 3-O-glucosyltransferase	E2_4_1_115	vv10942Anthocyanin_biosynthesis				vv10942	AT3G50740	sp|Q94A84|U72E1_ARATH		26.2 misc.UDP glucosyl and glucoronyl transferases
VIT_16s0022g02090	-2.38718	0.0346624	Embryo-specific 3							AT5G62200	tr|Q9LYP6|Q9LYP6_ARATH
VIT_16s0039g01170	2.17898	0.0314927	Phenylalanine ammonium lyase	E4_3_1_5	vv10350Tyrosine_metabolism	vv10360Phenylalanine_metabolism	vv10910Nitrogen_metabolism	vv10940Phenylpropanoid_biosynthesis	vv10910	AT2G37040	sp|P24481|PAL1_PETCR		16.2.1.1 secondary metabolism.phenylpropanoids.lignin biosynthesis.PAL
VIT_16s0039g01240	3.04253	0.0444919	Phenylalanin ammonia-lyase [Vitis vinifera]	E4_3_1_5	vv10350Tyrosine_metabolism	vv10360Phenylalanine_metabolism	vv10910Nitrogen_metabolism	vv10940Phenylpropanoid_biosynthesis	vv10910	AT2G37040	sp|P24481|PAL1_PETCR		16.2.1.1 secondary metabolism.phenylpropanoids.lignin biosynthesis.PAL
VIT_16s0039g01280	2.69561	0.0257914	Phenylalanin ammonia-lyase [Vitis vinifera]	E4_3_1_5	vv10350Tyrosine_metabolism	vv10360Phenylalanine_metabolism	vv10910Nitrogen_metabolism	vv10940Phenylpropanoid_biosynthesis	vv10910	AT2G37040	sp|P24481|PAL1_PETCR		16.2.1.1 secondary metabolism.phenylpropanoids.lignin biosynthesis.PAL
VIT_16s0039g01300	2.56769	0.0217573	Phenylalanine ammonia-lyase [Vitis vinifera]	E4_3_1_5	vv10350Tyrosine_metabolism	vv10360Phenylalanine_metabolism	vv10910Nitrogen_metabolism	vv10940Phenylpropanoid_biosynthesis	vv10910	AT2G37040	sp|P24481|PAL1_PETCR		16.2.1.1 secondary metabolism.phenylpropanoids.lignin biosynthesis.PAL
VIT_16s0039g01360	2.3264	0.043468	Phenylalanin ammonia-lyase [Vitis vinifera]	E4_3_1_5	vv10350Tyrosine_metabolism	vv10360Phenylalanine_metabolism	vv10910Nitrogen_metabolism	vv10940Phenylpropanoid_biosynthesis	vv10910	AT2G37040	sp|P24481|PAL1_PETCR		16.2.1.1 secondary metabolism.phenylpropanoids.lignin biosynthesis.PAL
VIT_16s0039g01750	2.9867	0.0231195	Myb domain protein 3	MYB3	vv60044MYB					AT1G22640	tr|Q9LDI5|Q9LDI5_ARATH
VIT_16s0039g01970	2.1251	0.0291427	No hit
VIT_16s0039g02510	-1.60101	0.0375429	Cell division cycle 20, cofactor of APC complex	K03363	vv24120Ubiquitin_mediated_proteolysis	vv44110Cell_cycle				AT4G33270	sp|Q8LPL5|FZR3_ARATH		35.1 not assigned.no ontology
VIT_16s0039g02820	-2.39889	0.0258548	Unknown
VIT_16s0050g00350	-1.61491	0.0317004	Tubulin beta-8	K07375	vv44145Phagosome	vv44810Regulation_of_actin_cytoskeleton					sp|P29512|TBB2_ARATH		31.1 cell.organisation
VIT_16s0050g00830	-1.51266	0.00421973	Beta-ketoacyl-CoA synthase	E2_3_1_41	vv10061Fatty_acid_biosynthesis					AT5G23940	sp|Q9SND9|Y3028_ARATH		16.2 secondary metabolism.phenylpropanoids
VIT_16s0050g01680	-1.59102	0.0118338	UDP-glucose: anthocyanidin 5,3-O-glucosyltransferase	RHGT1	vv10942Anthocyanin_biosynthesis				vv10942	AT3G16520	sp|Q76MR7|UBGAT_SCUBA		26.2 misc.UDP glucosyl and glucoronyl transferases
VIT_16s0050g01720	1.60347	0.00434451	Receptor serine/threonine kinase PR5K							AT5G38280	sp|Q8RWZ5|SD25_ARATH		30.2.99 signalling.receptor kinases.misc
VIT_16s0050g02100	-1.82861	0.00802551	Disease resistance							AT2G34930	sp|Q9LYN8|EXS_ARATH		20.1.2 stress.biotic.receptors
VIT_16s0050g02730	1.88702	0.0120881	Receptor-like kinase LRK14							AT4G18250			35.1 not assigned.no ontology
VIT_16s0098g00010	1.50912	0.00652598	Receptor-like protein kinase								sp|Q8RWZ5|SD25_ARATH		30.2.99 signalling.receptor kinases.misc
VIT_16s0098g00020	3.12498	0.00143013	Receptor serine/threonine kinase							AT1G66910	sp|Q8RWZ5|SD25_ARATH		29.4.1.57 protein.postranslational modification.kinase.receptor like cytoplasmatic kinase VII
VIT_16s0098g00030	1.83253	0.00202151	Receptor kinase LRK10							AT5G38280	sp|Q8RWZ5|SD25_ARATH		30.2.99 signalling.receptor kinases.misc
VIT_16s0098g00070	2.17998	0.0300921	PR5K (PR5-like receptor kinase)										30.2.20 signalling.receptor kinases.wheat LRK10 like
VIT_16s0098g00110	1.88304	0.0023911	Receptor kinase LRK10							AT5G38280	sp|Q8RWZ5|SD25_ARATH		30.2.99 signalling.receptor kinases.misc
VIT_16s0098g00120	2.19462	0.000866997	Polynucleotidyl transferase, Ribonuclease H fold	E3_1_26_4						AT1G66910	sp|Q8RWZ5|SD25_ARATH		29.4.1.57 protein.postranslational modification.kinase.receptor like cytoplasmatic kinase VII
VIT_16s0098g00820	3.55322	0.00886463	Peroxidase 3	E1_11_1_7	vv10360Phenylalanine_metabolism	vv10680Methane_metabolism				AT1G05260	sp|A7QEU4|PER5_VITVI		26.12 misc.peroxidases
VIT_16s0098g01150	1.69894	0.00115516	Auxin-responsive SAUR29	SAUR29	vv30003Auxin_signaling					AT2G46690
VIT_16s0098g01560	-2.94666	0.0452466	Glucan endo-1,3-beta-D-glucosidase	E3_2_1_39	vv10500Starch_and_sucrose_metabolism					AT5G24318	sp|Q9M069|E137_ARATH		26.4 misc.beta 1,3 glucan hydrolases
VIT_16s0098g01870	-1.61577	0.0473157	SOS3 (salt overly sensitive 3)	E3_1_3_16						AT5G24270	sp|O81223|CNBL4_ARATH
VIT_16s0100g00620	-2.5787	0.0150741	Calmodulin-binding region IQD24										30.3 signalling.calcium
VIT_16s0100g00750	1.78301	0.0105721	Stilbene synthase	E2_3_1_95	vv10940Phenylpropanoid_biosynthesis				vv10940	AT5G13930	sp|P28343|THS1_VITVI		16.8.2.3 secondary metabolism.flavonoids.chalcones.stilbene
VIT_16s0100g00780	1.55071	0.0213069	Stilbene synthase	E2_3_1_95	vv10940Phenylpropanoid_biosynthesis				vv10940	AT5G13930	sp|P28343|THS1_VITVI		16.8.2.3 secondary metabolism.flavonoids.chalcones.stilbene
VIT_16s0100g00810	1.54041	0.0469232	Stilbene synthase [Vitis vinifera]	E2_3_1_95	vv10940Phenylpropanoid_biosynthesis				vv10940	AT5G13930	sp|P28343|THS1_VITVI		16.8.2.3 secondary metabolism.flavonoids.chalcones.stilbene
VIT_16s0100g00830	1.83901	0.00119589	Stilbene synthase	E2_3_1_95	vv10940Phenylpropanoid_biosynthesis				vv10940	AT5G13930	sp|P28343|THS1_VITVI		16.8.2.3 secondary metabolism.flavonoids.chalcones.stilbene
VIT_16s0100g00850	1.65517	0.0432418	Stilbene synthase	E2_3_1_95	vv10940Phenylpropanoid_biosynthesis				vv10940	AT5G13930	sp|P28343|THS1_VITVI		16.8.2.3 secondary metabolism.flavonoids.chalcones.stilbene
VIT_16s0100g00860	1.72995	0.0173221	Chalcone synthase	E2_3_1_74	vv10941Flavonoid_biosynthesis						sp|P28343|THS1_VITVI		16.8.2.3 secondary metabolism.flavonoids.chalcones.stilbene
VIT_16s0100g00880	2.25135	0.0173958	Stilbene synthase [Vitis pseudoreticulata]	E2_3_1_95	vv10940Phenylpropanoid_biosynthesis				vv10940	AT5G13930	sp|P28343|THS1_VITVI		16.8.2.3 secondary metabolism.flavonoids.chalcones.stilbene
VIT_16s0100g00900	2.33878	0.00686076	Stilbene synthase [Vitis pseudoreticulata]	E2_3_1_95	vv10940Phenylpropanoid_biosynthesis				vv10940	AT5G13930	sp|P28343|THS1_VITVI		16.8.2.3 secondary metabolism.flavonoids.chalcones.stilbene
VIT_16s0100g00910	1.80486	0.0022808	Stilbene synthase - grape	E2_3_1_95	vv10940Phenylpropanoid_biosynthesis				vv10940	AT5G13930	sp|P28343|THS1_VITVI		16.8.2.3 secondary metabolism.flavonoids.chalcones.stilbene
VIT_16s0100g00950	2.35469	0.00723296	Stilbene synthase 3	E2_3_1_95	vv10940Phenylpropanoid_biosynthesis				vv10940	AT5G13930	sp|P28343|THS1_VITVI		16.8.2.3 secondary metabolism.flavonoids.chalcones.stilbene
VIT_16s0100g01000	1.81577	0.0173738	Stilbene synthase 4	E2_3_1_95	vv10940Phenylpropanoid_biosynthesis				vv10940		sp|P28343|THS1_VITVI		16.8.2.3 secondary metabolism.flavonoids.chalcones.stilbene
VIT_16s0100g01010	1.6595	0.0110935	Stilbene synthase	E2_3_1_95	vv10940Phenylpropanoid_biosynthesis				vv10940	AT5G13930	sp|P28343|THS1_VITVI		16.8.2.3 secondary metabolism.flavonoids.chalcones.stilbene
VIT_16s0100g01020	2.18308	0.0105125	Stilbene synthase [Vitis pseudoreticulata]	E2_3_1_95	vv10940Phenylpropanoid_biosynthesis				vv10940	AT5G13930	sp|P28343|THS1_VITVI		16.8.2.3 secondary metabolism.flavonoids.chalcones.stilbene
VIT_16s0100g01030	1.72251	0.00585335	Stilbene synthase [Vitis quinquangularis]	E2_3_1_95	vv10940Phenylpropanoid_biosynthesis				vv10940	AT5G13930	sp|P28343|THS1_VITVI		16.8.2.3 secondary metabolism.flavonoids.chalcones.stilbene
VIT_16s0100g01110	2.0023	0.00803407	Resveratrol synthase (RS1)	E2_3_1_95	vv10940Phenylpropanoid_biosynthesis				vv10940	AT5G13930	sp|P28343|THS1_VITVI		16.8.2.3 secondary metabolism.flavonoids.chalcones.stilbene
VIT_16s0100g01120	1.58677	0.0205511	Stilbene synthase	E2_3_1_95	vv10940Phenylpropanoid_biosynthesis				vv10940	AT5G13930	sp|P28343|THS1_VITVI		16.8.2.3 secondary metabolism.flavonoids.chalcones.stilbene
VIT_16s0100g01140	2.07718	0.00350877	Stilbene synthase 2	E2_3_1_95	vv10940Phenylpropanoid_biosynthesis				vv10940	AT5G13930	sp|P28343|THS1_VITVI		16.8.2.3 secondary metabolism.flavonoids.chalcones.stilbene
VIT_16s0100g01170	2.14763	0.00494754	Stilbene synthase 1 [Vitis vinifera]	E2_3_1_95	vv10940Phenylpropanoid_biosynthesis				vv10940	AT5G13930	sp|P28343|THS1_VITVI		16.8.2.3 secondary metabolism.flavonoids.chalcones.stilbene
VIT_16s0100g01190	1.5741	0.0249837	Stilbene synthase [Vitis vinifera]	E2_3_1_95	vv10940Phenylpropanoid_biosynthesis				vv10940	AT5G13930	sp|P28343|THS1_VITVI		16.8.2 secondary metabolism.flavonoids.chalcones
VIT_16s0148g00030	2.54876	0.000593572	Receptor-like protein kinase LRK14							AT1G66910	sp|Q8RWZ5|SD25_ARATH		29.4.1.57 protein.postranslational modification.kinase.receptor like cytoplasmatic kinase VII
VIT_16s0148g00040	2.08693	0.00982072	Receptor serine/threonine kinase								sp|Q8RWZ5|SD25_ARATH		29.4.1.57 protein.postranslational modification.kinase.receptor like cytoplasmatic kinase VII
VIT_16s0148g00050	3.29836	0.00203819	Ser/Thr receptor-like kinase1							AT5G38280	sp|Q8RWZ5|SD25_ARATH		30.2.99 signalling.receptor kinases.misc
VIT_16s0148g00130	3.03068	0.00076589	Receptor serine/threonine kinase							AT1G66910	sp|Q8RWZ5|SD25_ARATH		29.4.1.57 protein.postranslational modification.kinase.receptor like cytoplasmatic kinase VII
VIT_16s0148g00140	2.52461	0.000100926	Ser/Thr receptor-like kinase1							AT5G38280	sp|Q8RWZ5|SD25_ARATH
VIT_16s0148g00150	3.47419	0.00800856	Receptor-like kinase ARK1AS							AT4G18250	sp|Q8RWZ5|SD25_ARATH		30.2.99 signalling.receptor kinases.misc
VIT_16s0148g00160	2.34134	0.000649619	Receptor serine/threonine kinase							AT1G66910	sp|Q8RWZ5|SD25_ARATH		29.4.1.57 protein.postranslational modification.kinase.receptor like cytoplasmatic kinase VII
VIT_16s0148g00220	2.05029	0.000826508	Ser/Thr receptor-like kinase1							AT5G38280	sp|Q8RWZ5|SD25_ARATH		30.2.99 signalling.receptor kinases.misc
VIT_16s0148g00240	1.58352	0.0335418	Receptor kinase homolog LRK14							AT1G66980	sp|Q9XID3|Y1343_ARATH		29.4.1.57 protein.postranslational modification.kinase.receptor like cytoplasmatic kinase VII
VIT_16s0148g00320	2.32601	0.000929181	Ser/Thr receptor-like kinase1							AT5G38280	sp|Q8RWZ5|SD25_ARATH		29.4.1.57 protein.postranslational modification.kinase.receptor like cytoplasmatic kinase VII
VIT_16s0148g00330	2.67257	0.000599744	Receptor kinase LRK10							AT5G38280	sp|Q8RWZ5|SD25_ARATH		30.2.99 signalling.receptor kinases.misc
VIT_16s0148g00380	4.21329	0.00273685	Receptor kinase LRK10										30.2.15 signalling.receptor kinases.thaumatin like
VIT_16s0148g00410	2.36796	0.000864787	Receptor serine/threonine kinase							AT1G66910	sp|Q8RWZ5|SD25_ARATH		29.4.1.57 protein.postranslational modification.kinase.receptor like cytoplasmatic kinase VII
VIT_17s0000g00200	1.54744	0.0204525	Ethylene-responsive transcription factor ERF114	ERF114_1	vv30008Ethylene_signaling	vv60003AP2_EREBP				AT5G61890	sp|Q6K7E6|ERF1_ORYSJ
VIT_17s0000g00680	2.73768	0.00348278	No hit										35.2 not assigned.unknown
VIT_17s0000g01290	-2.07808	0.00252907	RGP1 (reversibly glycosylated polypeptide 1)	E2_4_1_186	vv10052Galactose_metabolism					AT3G02230	sp|Q8H8T0|RGP1_ORYSJ		10.5.5 cell wall.cell wall proteins.RGP
VIT_17s0000g02460	-1.64629	0.0202381	Wuschel related homeobox 1	WOX1_2	vv60034HB					AT3G18010	sp|Q33DK1|WOX3_ORYSJ		27.3.22 RNA.regulation of transcription.HB,Homeobox transcription factor family
VIT_17s0000g03560	2.1286	0.000772352	(myb domain protein 62	MYB62_1	vv60044MYB					AT1G68320	sp|Q9LK95|MYB21_ARATH		27.3.25 RNA.regulation of transcription.MYB domain transcription factor family
VIT_17s0000g03930	3.07586	0.00926572	ferulate 5-hydroxylase	K09755	vv10940Phenylpropanoid_biosynthesis				vv10940	AT4G36220	sp|P24465|C71A1_PERAE		26.10 misc.cytochrome P450
VIT_17s0000g06130	2.57215	0.0174707	Glutathione S-transferase 9 GSTU9	E2_5_1_18_GSTU9	vv10480Glutathione_metabolism					AT5G62480	tr|O49235|O49235_SOYBN		26.9 misc.glutathione S transferases
VIT_17s0000g06990	2.56368	0.000533145	Ribosomal protein L2	K02886	vv23010Ribosome					ATCG01310	sp|P06509|RK2_SPIOL		29.2.1.1 protein.synthesis.ribosomal protein.prokaryotic
VIT_17s0000g07580	1.54824	0.00751288	ARR6 typeA	ARR6	vv30007Cytokinin_signaling	vv60072Orphans_Response_reg				AT5G62920	sp|Q9ZWS6|ARR6_ARATH		27.3.5 RNA.regulation of transcription.ARR
VIT_17s0000g08290	1.57015	0.0128293	Dof zinc finger protein DOF5.6	DOF5_6	vv60015C2C2-DOF					AT5G62940	sp|O24463|PBF_MAIZE		27.3.8 RNA.regulation of transcription.C2C2(Zn) DOF zinc finger family
VIT_17s0053g00430	-1.62467	0.0403314	ARF GTPase activator, ARF-GAP Domain 15	AGD15	vv50110Protein_coat					AT5G54310	sp|Q9FL69|AGD5_ARATH		27.3.99 RNA.regulation of transcription.unclassified
VIT_17s0053g00970	-5.7531	0.000701128	No hit										35.3 not assigned.new
VIT_17s0119g00150	3.61922	0.000854665	Alpha-amylase/subtilisin inhibitor	E3_2_1_1	vv10500Starch_and_sucrose_metabolism					AT1G17860	sp|P13087|MIRA_RICDU		20.1.7.6 stress.biotic.PR-proteins.proteinase inhibitors
VIT_17s0119g00190	3.78821	0.00246175	Trypsin and protease inhibitor Kunitz family								sp|P13087|MIRA_RICDU
VIT_17s0119g00230	3.74946	0.000155454	Trypsin and protease inhibitor Kunitz family								sp|P13087|MIRA_RICDU
VIT_17s0119g00280	4.10735	0.000107531	Alpha-amylase/subtilisin inhibitor	E3_2_1_1	vv10500Starch_and_sucrose_metabolism					AT1G17860	sp|P13087|MIRA_RICDU
VIT_18s0001g01630	-1.57442	0.0112729	Calcium-binding protein CML	K13448	vv34626Plant-pathogen_interaction					AT1G21550	sp|Q9SVG9|CML42_ARATH		30.3 signalling.calcium
VIT_18s0001g02400	-2.51441	0.0434684	Laccase	E1_10_3_2	vv11000Single_reactions	vv50109Incompletely_characterized_transport_systems				AT5G48100	sp|Q84J37|LAC15_ARATH
VIT_18s0001g02410	-5.47128	0.0128937	Laccase	E1_10_3_2	vv11000Single_reactions	vv50109Incompletely_characterized_transport_systems				AT5G48100	sp|Q84J37|LAC15_ARATH		16.1 secondary metabolism.isoprenoids
VIT_18s0001g03570	-1.55097	0.0414855	Thaumatin ATLP-1							AT1G77700	sp|P28493|PR5_ARATH		20.1.7 stress.biotic.PR-proteins
VIT_18s0001g03900	-1.81724	0.0119821	R protein L6	K13477	vv34627R_proteins_from_Plant-pathogen_interaction					AT5G36930	sp|Q40392|TMVRN_NICGU		20.1.2 stress.biotic.receptors
VIT_18s0001g03910	-1.59707	0.030345	Nitrate reductase 2 (NR2)	E1_7_1_1	vv10910Nitrogen_metabolism	vv34020Calcium_signaling_pathway			vv10910	AT1G37130	sp|P11035|NIA2_ARATH		12.1.1 N-metabolism.nitrate metabolism.NR
VIT_18s0001g04710	2.31337	0.00304786	(+)-delta-cadinene synthase	E4_2_3_13	vv10900Terpenoid_biosynthesis						sp|Q6Q3H2|TPSVS_VITVI		16.1.5 secondary metabolism.isoprenoids.terpenoids
VIT_18s0001g04930	-1.91574	0.00478751	Sulfate transporter 1.3	SULTR1_3	vv50124Porters_cat_30_to_64						sp|Q9MAX3|SUT12_ARATH		34.6 transport.sulphate
VIT_18s0001g04990	3.00143	0.00724611	(-)-germacrene D synthase	E4_2_3_22	vv10900Terpenoid_biosynthesis					AT5G23960	sp|Q6Q3H2|TPSVS_VITVI		16.1.5 secondary metabolism.isoprenoids.terpenoids
VIT_18s0001g05240	2.06885	0.0262717	(-)-germacrene D synthase	E4_2_3_22	vv10900Terpenoid_biosynthesis					AT5G23960	sp|Q6Q3H2|TPSVS_VITVI		16.1.5 secondary metabolism.isoprenoids.terpenoids
VIT_18s0001g06690	-2.1996	0.000525503	Gibberellin 20 oxidase 2	E1_14_11_12	vv10904Diterpenoid_biosynthesis					AT2G36690	sp|D4N500|DIOX1_PAPSO		16.8.1 secondary metabolism.flavonoids.anthocyanins
VIT_18s0001g06750	-1.51069	0.0480602	Steroleosin-B							AT4G10020	tr|Q9T0G0|Q9T0G0_ARATH		26.22 misc.short chain dehydrogenase_reductase (SDR)
VIT_18s0001g06890	-2.33062	0.0021775	Peroxidase GvPx2b, class III [Vitis vinifera]	E1_11_1_7	vv10360Phenylalanine_metabolism	vv10680Methane_metabolism				AT5G05340	sp|P22195|PER1_ARAHY		26.12 misc.peroxidases
VIT_18s0001g07340	-1.63264	0.0488266	Aspartic proteinase nepenthesin-1 precursor	E3_4_23_12						AT1G09750	sp|Q766C3|NEP1_NEPGR		27.3.99 RNA.regulation of transcription.unclassified
VIT_18s0001g07700	-1.58735	0.00237158	Ethylene-inducible CTR1	CTR1	vv30008Ethylene_signaling					AT4G24480	sp|Q05609|CTR1_ARATH		29.4 protein.postranslational modification
VIT_18s0001g08390	1.82225	0.0222339	Unknown										1.1.2.2 PS.lightreaction.photosystemI.PSI polypeptide subunits
VIT_18s0001g08550	-1.56723	0.00379382	Squalene monooxygenase	E1_14_99_7	vv10100Biosynthesis_of_steroids	vv10900Terpenoid_biosynthesis				AT1G58440			17.3.1.2.99 hormone metabolism.brassinosteroid.synthesis-degradation.sterols.other
VIT_18s0001g09520	-3.87595	0.00688911	CYP81B2v2							AT4G37360	sp|P93147|C81E1_GLYEC
VIT_18s0001g09910	1.53635	0.0306785	L-asparaginase	E3_5_1_1	vv10252Alanine_and_aspartate_metabolism	vv10910Nitrogen_metabolism			vv10910	AT3G16150	sp|Q9ZSD6|ASPG_LUPLU		13.2.3.1.1 amino acid metabolism.degradation.aspartate family.asparagine.L-asparaginase
VIT_18s0001g10040	-1.60832	0.00778313	LRX1 (leucine-rich repeat/extensin 1)	EXTENSIN	vv40006Cell_wall				vv40006	AT4G06744	sp|Q9T0K5|LRX3_ARATH		10.5.3 cell wall.cell wall proteins.LRR
VIT_18s0001g10160	2.08525	0.00122592	Wuschel homeobox 4	WOX4	vv60034HB					AT1G46480	sp|Q33DK1|WOX3_ORYSJ		27.3.22 RNA.regulation of transcription.HB,Homeobox transcription factor family
VIT_18s0001g10350	-2.9088	0.000598598	Subtilase family protein	ARA12	vv50101Channels_and_pores					AT5G67090	tr|O82777|O82777_SOLLC		29.5.1 protein.degradation.subtilases
VIT_18s0001g10910	-2.29831	0.0350967	Patatin							AT2G26560	sp|Q3YJS9|PT3K1_SOLTU		33.1 development.storage proteins
VIT_18s0001g11150	1.60152	0.00449057	Acyl-peptide hydrolase	E3_4_19_1						AT5G36210			29.5 protein.degradation
VIT_18s0001g11240	-2.08256	0.0200247	MAPKKK5 (Mitogen-activated protein kinase kinase kinase 5)							AT5G66850	sp|O22040|ANP1_ARATH		29.4 protein.postranslational modification
VIT_18s0001g11480	1.97141	0.00644376	CYP82C4								sp|Q9LSF8|C82G1_ARATH		26.10 misc.cytochrome P450
VIT_18s0001g12190	-2.18709	0.0246569	CYP721A1							AT1G75130	sp|Q9FF18|C7351_ARATH		26.10 misc.cytochrome P450
VIT_18s0001g12440	-1.91579	0.0141013	No hit										35.3 not assigned.new
VIT_18s0001g12580	-2.56389	0.0198618	Zinc finger homeobox 33	ZFHB33_2	vv60068Zf-HD					AT4G24660	sp|Q9SB61|Y4466_ARATH		27.3.80 RNA.regulation of transcription.zf-HD
VIT_18s0001g12660	-1.75697	0.0326733	TUBBY like protein 6 TLP6	TLP6	vv60063TUB					AT1G47270	sp|Q9FRH7|TLP10_ARATH		29.5.11.4.3.2 protein.degradation.ubiquitin.E3.SCF.FBOX
VIT_18s0001g13020	-1.81214	0.0037199	No hit										27.3.35 RNA.regulation of transcription.bZIP transcription factor family
VIT_18s0001g13380	-2.88143	0.0123752	Papain cysteine proteinase isoform I	E3_4_22_2						AT4G39090	sp|O65493|XCP1_ARATH		29.5.3 protein.degradation.cysteine protease
VIT_18s0001g13400	-2.70677	0.0393321	Papain cysteine proteinase isoform I	E3_4_22_2						AT4G16190	sp|O65493|XCP1_ARATH		29.5.3 protein.degradation.cysteine protease
VIT_18s0001g14030	-1.95115	0.00593108	Lysine decarboxylase	E4_1_1_18	vv10300Lysine_biosynthesis					AT2G37210	sp|Q8L8B8|LOG3_ARATH		35.2 not assigned.unknown
VIT_18s0001g14660	-1.8324	0.00132105	P-glycoprotein 13	PGP13	vv52010ABC_transporters					AT1G27940	sp|Q9LJX0|AB19B_ARATH		34.16 transport.ABC transporters and multidrug resistance systems
VIT_18s0001g14770	-1.66555	0.0172737	Lipase 3 (EXL3) family II extracellular							AT1G75900	sp|Q9LU14|APG2_ARATH		33.99 development.unspecified
VIT_18s0001g14780	-1.81932	0.00966885	Lipase 3 (EXL3) family II extracellular							AT1G75900	sp|Q9LU14|APG2_ARATH		33.99 development.unspecified
VIT_18s0041g00790	-3.75473	0.0133268	UDP-glycosyltransferase 88B1							AT3G16520	sp|Q76MR7|UBGAT_SCUBA		26.2 misc.UDP glucosyl and glucoronyl transferases
VIT_18s0041g00830	-2.35786	0.00494436	UDP-glucose: anthocyanidin 5,3-O-glucosyltransferase	RHGT1	vv10942Anthocyanin_biosynthesis				vv10942	AT3G16520	sp|Q76MR7|UBGAT_SCUBA		26.2 misc.UDP glucosyl and glucoronyl transferases
VIT_18s0041g00840	-2.6096	0.00211736	UDP-glucose: anthocyanidin 5,3-O-glucosyltransferase	E2_4_1_238	vv10941Flavonoid_biosynthesis	vv10942Anthocyanin_biosynthesis			vv10942	AT3G16520	sp|Q76MR7|UBGAT_SCUBA		26.2 misc.UDP glucosyl and glucoronyl transferases
VIT_18s0041g00930	-1.97292	0.00193522	UDP-glucose: anthocyanidin 5,3-O-glucosyltransferase	E2_4_1_238	vv10941Flavonoid_biosynthesis	vv10942Anthocyanin_biosynthesis			vv10942	AT3G16520	sp|Q76MR7|UBGAT_SCUBA		26.2 misc.UDP glucosyl and glucoronyl transferases
VIT_18s0041g01010	-2.3497	0.001577	UDP-glucose: anthocyanidin 5,3-O-glucosyltransferase	E2_4_1_238	vv10941Flavonoid_biosynthesis	vv10942Anthocyanin_biosynthesis			vv10942	AT3G16520	sp|Q76MR7|UBGAT_SCUBA		26.2 misc.UDP glucosyl and glucoronyl transferases
VIT_18s0041g01150	1.80596	0.012474	Lectin protein kinase							AT5G06740			26.24 misc.GCN5-related N-acetyltransferase
VIT_18s0041g02160	-2.4916	0.0216198	Lipase GDSL							AT1G33811	sp|Q9LU14|APG2_ARATH		26.28 misc.GDSL-motif lipase
VIT_18s0041g02390	-1.65567	0.0153124	Aldehyde oxidase 1	E1_2_3_7	vv11002Auxin_biosynthesis					AT2G27150	sp|Q7G9P4|ALDO3_ARATH		23.2 nucleotide metabolism.degradation
VIT_18s0072g01220	-2.69336	0.0274303	ABC transporter G member 3	K05682	vv52010ABC_transporters					AT1G71960	sp|Q93YS4|AB22G_ARATH		34.16 transport.ABC transporters and multidrug resistance systems
VIT_18s0086g00220	-2.81631	0.00111948	Lipase GDSL							AT1G71250	sp|Q9LU14|APG2_ARATH		26.28 misc.GDSL-motif lipase
VIT_18s0089g00040	-1.74423	0.0182239	NBS-LRR disease resistance protein							AT1G69545	sp|Q40392|TMVRN_NICGU		35.2 not assigned.unknown
VIT_18s0089g01300	-1.58477	0.00882069	Potassium channel SKOR	SKOR	vv50101Channels_and_pores					AT3G02850	sp|Q9M8S6|SKOR_ARATH		34.15 transport.potassium
VIT_18s0166g00060	2.31531	0.00775773	No hit
VIT_19s0014g01120	-1.72493	0.0233544	Curculin (mannose-binding) lectin							AT1G78850	sp|Q39688|EP1G_DAUCA		26.16 misc.myrosinases-lectin-jacalin
VIT_19s0014g01690	-1.69719	0.0373824	Calmodulin-binding region IQD10							AT3G15050	sp|Q9SF32|IQD1_ARATH		30.3 signalling.calcium
VIT_19s0014g02460	-1.59112	0.0119755	Plastocyanin domain-containing protein	K02638	vv10195Photosynthesis	vv50113Thylakoid_targeting_pathway					sp|Q9T076|ENL2_ARATH		26.19 misc.plastocyanin-like
VIT_19s0014g02800	1.5122	0.0360014	Unknown protein										35.2 not assigned.unknown
VIT_19s0014g03820	2.08553	0.0460686	Myb domain protein 102	MYB102_2	vv60044MYB					AT4G21440	tr|Q9LDI5|Q9LDI5_ARATH		27.3.25 RNA.regulation of transcription.MYB domain transcription factor family
VIT_19s0014g04400	-1.90268	0.0042102	S-locus protein kinase							AT4G27290	sp|O81905|SD18_ARATH		30.2.24 signalling.receptor kinases.S-locus glycoprotein like
VIT_19s0014g05330	-1.89353	0.0160347	Ankyrin repeat	K10380	vv50108Accessory_factors_involved_in_transport					AT1G03670	sp|Q6AWW5|Y5262_ARATH		31.1 cell.organisation
VIT_19s0014g05340	1.87526	0.0148475	No hit										35.3 not assigned.new
VIT_19s0015g00530	-2.48395	0.0254886	fasciclin arabinogalactan-protein (FLA1)	FLA1	vv40006Cell_wall				vv40006	AT5G55730	sp|Q9FM65|FLA1_ARATH
VIT_19s0015g02480	-1.71064	0.0354973	Ankyrin repeat							AT5G04700			35.2 not assigned.unknown
VIT_19s0015g02890	1.96251	0.0210184	Glutathione S-transferase 25 GSTU25	E2_5_1_18_GSTU25	vv10480Glutathione_metabolism					AT1G17180	tr|O49235|O49235_SOYBN		26.9 misc.glutathione S transferases
VIT_19s0027g01150	-2.16567	0.0302025	Phenylalanine-tRNA synthetase	E6_1_1_20	vv10400Phenylalanine_tyrosine_and_tryptophan_biosynthesis	vv20970Aminoacyl-tRNA_biosynthesis				AT3G58140	sp|Q94K73|SYFM_ARATH		29.1.20 protein.aa activation.phenylalanine-tRNA ligase
VIT_19s0027g01480	-3.72417	0.026933	Phenylalanyl-tRNA synthetase class IIc	E6_1_1_20	vv10400Phenylalanine_tyrosine_and_tryptophan_biosynthesis	vv20970Aminoacyl-tRNA_biosynthesis				AT3G58140	sp|Q94K73|SYFM_ARATH		29.1.20 protein.aa activation.phenylalanine-tRNA ligase
VIT_19s0085g00010	-2.36862	0.00647409	Auxin-regulated protein	AUXREG	vv30003Auxin_signaling					AT3G12830			17.2.3 hormone metabolism.auxin.induced-regulated-responsive-activated
VIT_19s0090g00880	-2.14865	0.021157	Unknown										35.3 not assigned.new
VIT_19s0090g01280	-1.51696	0.0194686	Lipid-binding serum glycoprotein family protein	K05399	vv50101Channels_and_pores					AT1G04970			35.3 not assigned.new
VIT_19s0090g01620	-3.46665	0.0213693	CYP89H3							AT1G64940			26.10 misc.cytochrome P450
VIT_19s0090g01630	-1.60396	0.0149656	CYP89H3							AT1G64940	sp|O22203|C98A3_ARATH		26.10 misc.cytochrome P450
VIT_19s0093g00110	2.61891	0.00522247	Glutathione S-transferase 22 GSTU22	E2_5_1_18_GSTU22	vv10480Glutathione_metabolism					AT1G78340	tr|O49235|O49235_SOYBN		26.9 misc.glutathione S transferases
VIT_19s0093g00320	2.372	0.0459571	Glutathione S-transferase 25 GSTU25	E2_5_1_18_GSTU25	vv10480Glutathione_metabolism					AT1G17180	tr|O49235|O49235_SOYBN		26.9 misc.glutathione S transferases
VIT_19s0135g00120	1.72826	0.00793725	CYP72A59	K13400	vv10902Monoterpenoid_biosynthesis					AT3G14690	sp|Q9FF18|C7351_ARATH		26.10 misc.cytochrome P450
VIT_19s0135g00150	1.63213	0.0116477	CYP72A1	K13400	vv10902Monoterpenoid_biosynthesis					AT3G14690	sp|Q9FF18|C7351_ARATH		26.10 misc.cytochrome P450
VIT_19s0177g00350	-1.62337	0.00777948	Unknown										35.2 not assigned.unknown
DEG related to growth, transport and negative regulation.
growth
Gene ID	logFC	p.value	Functional annotation	briefname, EC or Kegg ID	Best Arabidopsis match
anatomical structure development
VIT_09s0002g05290	1.92912	0.0348376	2-oxoglutarate-dependent dioxygenase		AT1G52800
VIT_18s0041g02160	-2.4916	0.0216198	Lipase GDSL		AT1G33811
multicellular organismal development
VIT_04s0008g01970	-2.53084	0.0125634	ER (ERECTA)	ER	AT2G26330
VIT_15s0048g00550	-1.56688	0.0100533	Abnormal floral organs C2C2-YABBY	AFO_2	AT2G45190
cotyledon vascular tissue pattern formation
VIT_00s0665g00050	-2.52765	0.00167063	protein		AT5G10250
VIT_00s1395g00010	-3.70339	0.00152102	btb poz domain-containing protein dot3- partial
leaf senescence/ primary root development/leaf vascular tissue pattern formation/flower development
VIT_01s0026g02710	1.64824	0.0402389	NAC domain-containing protein 29	NAC029	AT1G69490
procambium histogenesis
VIT_18s0001g10160	2.08525	0.00122592	Wuschel homeobox 4	WOX4	AT1G46480
multidimensional cell growth
VIT_01s0026g02710	1.64824	0.0402389	NAC domain-containing protein 29	NAC029	AT1G69490
transport
drug transmembrane transport
VIT_11s0052g01560	-1.95026	0.000954908	MATE efflux family protein	MATE	AT5G52450
VIT_11s0052g01540	-2.21522	0.00057292	MATE efflux family protein	MATE	AT5G52450
VIT_18s0001g14660	-1.8324	0.00132105	P-glycoprotein 13	PGP13	AT1G27940
VIT_07s0031g00750	-3.43257	0.0055649	MATE efflux family protein	MATE	AT4G23030
VIT_00s0225g00080	-2.19506	0.00985479	MATE efflux family protein	MATE	AT1G12950
VIT_11s0052g01500	-2.1514	0.0150406	MATE efflux family protein	MATE	AT5G52450
VIT_04s0023g02530	-1.65104	0.0411873	Non-intrinsic ABC protein 12	K05679	AT1G53390
lipid transport
VIT_12s0055g00800	2.32499	0.0010735	Arachidonic acid-induced DEA1		AT1G12090
VIT_04s0008g05640	-2.42811	0.00126825	Protease inhibitor/seed storage/lipid transfer protein (LTP)		AT4G12510
carbohydrate transport/transmembrane transport
VIT_05s0020g02170	1.85671	0.0073827	Sugar transporter ERD6-like 16	ERD6L16	AT5G18840
transpiration
VIT_04s0008g01970	-2.53084	0.0125634	ER (ERECTA)	ER	AT2G26330
copper transport
VIT_03s0110g00360	-2.40888	0.0356771	Copper transporter 2	COPT2
VIT_03s0110g00430	-3.96341	0.00955594	No hit
sodium transporter
VIT_11s0103g00050	-2.85826	0.0384848	High-affinity K+ transporter 1 (HKT1)	HKT1	AT4G10310
sulfate trasporter
VIT_05s0020g03930	-1.50428	0.0134284	Sulfate transporter 3.1 (AST12) (AtST1)	SULTR3_1	AT3G51895
VIT_05s0020g03970	3.28103	0.00455334	Sulfate transporter 3.1 (AST12) (AtST1)	SULTR3_1	AT3G51895
VIT_18s0001g04930	-1.91574	0.00478751	Sulfate transporter 1.3	SULTR1_3
negative regulation
VIT_00s0270g00120	2.3252	0.00360378	Alpha-amylase/subtilisin inhibitor	E3_2_1_1	AT1G17860
VIT_17s0119g00150	3.61922	0.000854665	Alpha-amylase/subtilisin inhibitor	E3_2_1_1	AT1G17860
VIT_17s0119g00230	3.74946	0.000155454	Trypsin and protease inhibitor Kunitz family
VIT_17s0119g00280	4.10735	0.000107531	Alpha-amylase/subtilisin inhibitor	E3_2_1_1	AT1G17860
DEG involved in primary metabolic process.
metabolic process
primary metabolic process
Gene ID	logFC	p.value	Functional annotation	briefname, EC or Kegg ID	Best Arabidopsis match	References
carbohydrate metabolic process
VIT_04s0008g02010	-2.01933	0.00623556	Endo-1,4-beta-glucanase	E3_2_1_4	AT3G43860
VIT_07s0005g01550	-2.13107	0.0396584	Polygalacturonase PG1	E3_2_1_15	AT3G26610
lipid metabolic process
VIT_13s0106g00350	-2.63717	0.00270152	Lipase GDSL		AT5G03610	Das et al., 2010
VIT_18s0041g02160	-2.4916	0.0216198	Lipase GDSL		AT1G33811	Reumann et al., 2004
VIT_18s0086g00220	-2.81631	0.00111948	Lipase GDSL		AT1G71250	Kondou et al., 2008
fatty acid metabolic process
VIT_02s0025g03320	-2.61745	0.000138364	CYP86A		AT2G45970	Xiao 2006	corrisponds to CYP86A8
VIT_00s0441g00020	-1.68613	0.00917421	Squalene monooxygenase	E1_14_99_7	AT4G37760
VIT_00s0179g00380	-1.61345	0.00128339	Beta-ketoacyl-CoA synthase	E2_3_1_41	AT1G04220
VIT_16s0050g00830	-1.51266	0.00421973	Beta-ketoacyl-CoA synthase	E2_3_1_41	AT5G23940
VIT_01s0011g03490	-1.17098	0.041125	3-ketoacyl-CoA synthase	E2_3_1_199	AT1G68530
VIT_02s0012g02500	2.70091	0.552847	Acyl-[acyl-carrier-protein] desaturase	E1_14_19_2	AT1G43800
wax biosynthetic process
VIT_15s0021g00050	-1.7118	0.00317144	Eceriferum 1 (CER1 protein) Sterol desaturase		AT1G02205
VIT_07s0031g01680	-2.40472	0.00260262	CYP86A1		AT4G39490	corriponding to CYP96A10
VIT_15s0046g00490	1.76411	0.00714054	Wax synthase (WSD1)	E2_3_1_75	AT3G49200
VIT_05s0029g00480	-1.50983	0.00503561	Eceriferum 2 (CER2)		AT4G13840	corrisponding to CER26 di Ath, but in vitis is annotated as cer2
VIT_08s0007g00390	-1.65061	0.331768	Eceriferum 3 (CER3)		AT5G02310	corresponding to PROTEOLYSIS 6 (vedi FEBS Letters 2007 PRT6/At5g02310 encodes an Arabidopsis ubiquitin ligase of the N-end rule pathway with arginine specificity and is not the CER3 locus.
VIT_01s0011g03490	-1.17098	0.041125	V1	3-ketoacyl-CoA synthase	AT1G68530
protein metabolic process
VIT_11s0052g01770	2.33559	0.0160146	20S proteasome subunit alpha 2	K02726a
DEG involved in secondary metabolites and hormone related processes.
Gene ID	logFC	p.value	Functional annotation	briefname, EC or Kegg ID	Best Arabidopsis match	References
secondary metabolic process (phenylpropanoids pathway)
VIT_16s0039g01170	2.17898	0.0314927	Phenylalanine ammonium lyase	E4_3_1_5	AT2G37040
VIT_16s0039g01240	3.04253	0.0444919	Phenylalanin ammonia-lyase [Vitis vinifera]	E4_3_1_5	AT2G37040
VIT_16s0039g01280	2.69561	0.0257914	Phenylalanin ammonia-lyase [Vitis vinifera]	E4_3_1_5	AT2G37040
VIT_16s0039g01300	2.56769	0.0217573	Phenylalanine ammonia-lyase [Vitis vinifera]	E4_3_1_5	AT2G37040
VIT_16s0039g01360	2.3264	0.043468	Phenylalanin ammonia-lyase [Vitis vinifera]	E4_3_1_5	AT2G37040
			lignins and hydroxycinnamic acid biosynthesis
VIT_03s0110g00310	2.84955	0.0108897	Cinnamyl alcohol dehydrogenase	E1_1_1_195	AT5G19440
VIT_13s0064g00270	1.67012	0.00495314	Cinnamyl alcohol dehydrogenase	E1_1_1_195	AT5G19440
VIT_17s0000g03930	3.07586	0.00926572	ferulate 5-hydroxylase	K09755	AT4G36220
VIT_07s0031g00350	-1.59148	0.0121434	Caffeoyl-CoA O-methyltransferase 1	E2_1_1_104	AT4G34050
Stilbene synthases
VIT_10s0042g00870	1.77507	0.0136233	VvSTS2 (Vannozzi et al., 2012)	E2_3_1_95	AT5G13930
VIT_10s0042g00890	2.39272	0.00645925	VvSTS3 (Vannozzi et al., 2012) Group A	E2_3_1_95
VIT_10s0042g00920	1.83318	0.0331596	VvSTS5 (Vannozzi et al., 2012) Group A	E2_3_1_95	AT5G13930
VIT_10s0042g00930	2.09042	0.0247793	VvSTS6 (Vannozzi et al., 2012) Group A	E2_3_1_95	AT5G13930
VIT_16s0100g00750	1.78301	0.0105721	VvSTS7 (Vannozzi et al., 2012) Group B	E2_3_1_95	AT5G13930
VIT_16s0100g00780	1.55071	0.0213069	VvSTS10 (Vannozzi et al., 2012) Group B	E2_3_1_95	AT5G13930
VIT_16s0100g00810	1.54041	0.0469232	VvSTS13 (Vannozzi et al., 2012) Group C	E2_3_1_95	AT5G13930
VIT_16s0100g00830	1.83901	0.00119589	VvSTS15 (Vannozzi et al., 2012) Group B	E2_3_1_95	AT5G13930
VIT_16s0100g00850	1.65517	0.0432418	VvSTS17 (Vannozzi et al., 2012) Group C	E2_3_1_95	AT5G13930
VIT_16s0100g00860	1.72995	0.0173221	VvSTS18 (Vannozzi et al., 2012) Group C	E2_3_1_74
VIT_16s0100g00880	2.25135	0.0173958	VvSTS19 (Vannozzi et al., 2012) Group C	E2_3_1_95	AT5G13930
VIT_16s0100g00900	2.33878	0.00686076	VvSTS20 (Vannozzi et al., 2012) Group C	E2_3_1_95	AT5G13930
VIT_16s0100g00910	1.80486	0.0022808	VvSTS21 (Vannozzi et al., 2012) Group B	E2_3_1_95	AT5G13930
VIT_16s0100g00950	2.35469	0.00723296	VvSTS25 (Vannozzi et al., 2012) Group B	E2_3_1_95	AT5G13930
VIT_16s0100g01000	1.81577	0.0173738	VvSTS28 (Vannozzi et al., 2012) Group C	E2_3_1_95
VIT_16s0100g01010	1.6595	0.0110935	VvSTS29 (Vannozzi et al., 2012) Group B	E2_3_1_95	AT5G13930
VIT_16s0100g01020	2.18308	0.0105125	VvSTS30 (Vannozzi et al., 2012) Group C	E2_3_1_95	AT5G13930
VIT_16s0100g01030	1.72251	0.00585335	VvSTS31 (Vannozzi et al., 2012) Group B	E2_3_1_95	AT5G13930
VIT_16s0100g01110	2.0023	0.00803407	VvSTS37 and VvSTS38 (Vannozzi et al., 2012) Group B	E2_3_1_95	AT5G13930
VIT_16s0100g01120	1.58677	0.0205511	VvSTS39 (Vannozzi et al., 2012) Group B	E2_3_1_95	AT5G13930
VIT_16s0100g01140	2.07718	0.00350877	VvSTS42 (Vannozzi et al., 2012) Group B	E2_3_1_95	AT5G13930
VIT_16s0100g01170	2.14763	0.00494754	VvSTS46 (Vannozzi et al., 2012) Group B	E2_3_1_95	AT5G13930
VIT_16s0100g01190	1.5741	0.0249837	VvSTS47 (Vannozzi et al., 2012) Group B	E2_3_1_95	AT5G13930
flavonoid biosynthetic process
VIT_15s0046g00150	1.49397	0.641178	DAG1_1	DAG1_1	AT2G46590
VIT_12s0134g00630	-2.18998	0.000323906	Quercetin 3-O-glucoside-6''-O-malonyltransferase	E2_3_1_116	AT1G03495 (UFGT)	Yonekura Sakibara
VIT_00s0225g00080	-2.19506	0.00985479	MATE efflux family protein	MATE	AT1G12950
VIT_01s0011g06440	3.06823	0.00562389	Chalcone reductase	CHALR	AT1G59950
anthocyanin-containing compound biosynthetic process
VIT_00s1306g00010	-1.99217	0.012674	COP1-interacting protein 7	CIP7	AT1G61100
VIT_16s0022g01970	-2.20015	0.022672	Anthocyanidin 3-O-glucosyltransferase	E2_4_1_115
VIT_03s0017g02110	1.92418	0.0128067	Anthocyanidin 3-O-glucosyltransferase	E2_4_1_115	AT3G21760
regulation of anthocyanin biosynthetic process
VIT_04s0008g01970	-2.53084	0.0125634	ER (ERECTA)	ER	AT2G26330
xylan biosynthetic process
VIT_04s0210g00170	1.89503	0.00334805	Squamosa promoter-binding protein 12 (SPL12)	SPL12_1	AT3G60030
VIT_05s0020g03680	2.38456	0.0218345	GCN5 N-acetyltransferase (GNAT)	GCN5_7	AT3G22560
cellulose biosynthetic process
VIT_17s0000g01290	-2.07808	0.00252907	RGP1 (reversibly glycosylated polypeptide 1)	E2_4_1_186	AT3G02230
nitrogen compound metabolic process
VIT_02s0033g00700	2.08081	0.00816701	Nitrilase	E3_5_5_1	AT5G22300
chlorophyll biosynthetic process
VIT_00s1306g00010	-1.99217	0.012674	COP1-interacting protein 7	CIP7	AT1G61100
DEG involved in phosphorylation.
Gene ID	logFC	p.value	Functional annotation	briefname, EC or Kegg ID	Best Arabidopsis match	References
phosphorylation
VIT_00s0258g00010	2.95097	0.000429458	Receptor serine/threonine kinase			Lindner et al., 2012
VIT_16s0148g00150	3.47419	0.00800856	Receptor-like kinase ARK1AS	RLK gene	AT4G18250	Little et al., 2007
VIT_00s0258g00090	2.51123	0.000125352	Brassinosteroid insensitive 1-associated receptor kinase 1	BAK1		Liebrad 2012
VIT_00s2588g00010	2.8133	0.000794155	Brassinosteroid insensitive 1-associated receptor kinase 1	BAK1		Liebrad 2012
VIT_00s2254g00010	3.40845	0.000390758	Ser/Thr receptor-like kinase1	PRK5	AT5G38280	Wang et al.1996
VIT_16s0148g00050	3.29836	0.00203819	Ser/Thr receptor-like kinase1	PR5K-like	AT5G38280
VIT_16s0148g00220	2.05029	0.000826508	Ser/Thr receptor-like kinase1	PR5K-like	AT5G38280
VIT_16s0148g00330	2.67257	0.000599744	Receptor kinase LRK10	PR5K-like	AT5G38280
VIT_16s0098g00070	2.17998	0.0300921	PR5K (PR5-like receptor kinase)
VIT_00s0748g00020	3.18257	0.0269864	Receptor kinase RK20-1	CRK25	AT4G05200	Chen et al., 2005
VIT_00s0285g00070	-3.0227	0.0466702	Glutamate carboxypeptidase (AMP1)	E3_4_17_21
VIT_09s0002g02890	-1.75007	0.0348711	FRK1 (FLG22-induced receptor-like kinase 1)	FRK1	AT4G29990	Arbona 2015
VIT_18s0001g11240	-2.08256	0.0200247	MAPKKK5 (Mitogen-activated protein kinase kinase kinase 5)		AT5G66850	Suarez rodriguez 2010
VIT_00s0258g00050	1.62891	0.000976566	Receptor serine/threonine kinase		AT1G66910
VIT_16s0148g00030	2.54876	0.000593572	Receptor-like protein kinase LRK14		AT1G66910
VIT_16s0098g00020	3.12498	0.00143014	Receptor serine/threonine kinase		AT1G66910
VIT_00s0294g00010	2.61157	0.000294797	Receptor serine/threonine kinase
VIT_16s0022g01640	1.6838	0.0184789	Receptor serine/threonine kinase		AT1G66910
VIT_16s0148g00040	2.08693	0.00982072	Receptor serine/threonine kinase
VIT_16s0148g00130	3.03068	0.00076589	Receptor serine/threonine kinase		AT1G66910
VIT_16s0148g00160	2.34134	0.000649619	Receptor serine/threonine kinase		AT1G66910
VIT_16s0148g00410	2.36796	0.000864787	Receptor serine/threonine kinase		AT1G66910
VIT_16s0098g00120	2.19462	0.000866997	Polynucleotidyl transferase, Ribonuclease H fold	E3_1_26_4	AT1G66910
VIT_10s0003g04320	-1.72345	0.0451192	PINOID	PINOID	AT2G34650
VIT_04s0008g01970	-2.53084	0.0125634	ER (ERECTA)	ER	AT2G26330
VIT_14s0068g00100	1.72134	0.00137603	feronia receptor-like kinase		AT3G51550
VIT_12s0142g00640	-1.85288	0.0104311	FLS2 (flagellin-sensitive 2)	K13420	AT3G47570
DEG involved to biotic and abiotic stress response.
Gene ID	logFC	p.value	Functional annotation	briefname, EC or Kegg ID	Best Arabidopsis match	References
defense response
VIT_05s0077g01530	2.04909	0.00379655	Pathogenesis protein 10 [Vitis vinifera]		-
VIT_16s0100g01020	2.18308	0.0105125	Stilbene synthase [Vitis pseudoreticulata]	E2_3_1_95	AT5G13930
VIT_16s0100g01140	2.07718	0.00350877	Stilbene synthase 2	E2_3_1_95	AT5G13930
defense response to bacterium
VIT_09s0018g00240	1.72453	0.0203025	WRKY DNA-binding protein 40	WRKY40	AT1G80840
VIT_13s0067g03140	1.17768	0.0118719	WRKY DNA-binding protein 70	WRKY70_1	AT3G56400
VIT_07s0005g03970	2.03471	0.0274931	Peptide transporter protein 3	PTR3	AT5G46050
VIT_18s0001g13380	-2.88143	0.0123752	Papain cysteine proteinase isoform I	E3_4_22_2	AT4G39090
VIT_11s0016g00570	2.41116	0.0432082	Dimethylaniline monooxygenase (N-oxide forming) 2	E1_14_13_8	AT1G19250
VIT_11s0052g01770	2.33559	0.0160146	20S proteasome subunit alpha 2	K02726a	-
VIT_12s0055g00800	2.32499	0.0010735	Arachidonic acid-induced DEA1		AT1G12090
VIT_13s0067g00490	-1.56272	0.00292789	Protein kinase Xa21	K13437	AT3G47090
VIT_13s0019g05120	-4.78287	0.00523536	Cysteine proteinase precursor	E3_4_22_x	AT3G54940
VIT_14s0081g00030	2.5701	0.0258885	Pathogenesis-related protein-4 (Chitinase )	E3_2_1_14	AT3G04720
VIT_14s0081g00670	2.60489	0.0225108	DNA-binding protein		AT3G04570
VIT_15s0021g00050	-1.7118	0.00317144	Eceriferum 1 (CER1 protein) Sterol desaturase		AT1G02205
VIT_18s0001g13400	-2.70677	0.0393321	Papain cysteine proteinase isoform I	E3_4_22_2	AT4G16190
VIT_03s0017g00940	1.99154	0.0224216	Cytochrome B6-F complex iron-sulfur subunit, PETC	K02636	AT4G03280
response to bacterium and fungus
VIT_01s0026g02710	1.64824	0.0402389	NAC domain-containing protein 29	NAC029	AT1G69490
VIT_04s0008g01970	-2.53084	0.0125634	ER (ERECTA)	ER	AT2G26330
response to stress
VIT_03s0038g03600	-3.0227	0.0466702	Serine/threonine kinase		AT2G16750
VIT_10s0003g03840	-2.6963	0.00633463	No hit		-
VIT_11s0016g00330	-2.39238	0.00723025	Pectinesterase family	E3_1_1_11	AT5G20860
VIT_04s0023g02480	-1.80662	0.0100108	Dehydrin 1b		-
response to salt stress
VIT_07s0129g00210	1.60697	0.0030413	BT4 (BTB and TAZ Domain protein 4)	BTA4	AT5G67480
VIT_07s0031g02340	-3.66539	0.0423429	Amino acid permease 2	AAP2	AT5G09220
VIT_08s0007g03990	-1.83734	0.000525484	Cellulose synthase CSLA09	E2_4_1_12_CSLA09	AT5G03760
VIT_18s0001g13380	-2.88143	0.0123752	Papain cysteine proteinase isoform I	E3_4_22_2	AT4G39090
VIT_01s0011g04990	1.89903	0.0133156	Chaperonin		AT1G14980
VIT_01s0011g06440	3.06823	0.00562389	Chalcone reductase	CHALR	AT1G59950
VIT_01s0011g06450	2.09054	0.0170616	Deoxymugineic acid synthase	DMAS	AT1G59950
VIT_00s2125g00010	-1.65166	0.00220587	C-4 sterol methyl oxidase	E1_14_13_72	-
VIT_11s0103g00050	-2.85826	0.0384848	High-affinity K+ transporter 1 (HKT1)	HKT1	AT4G10310
VIT_12s0055g00070	1.77097	0.0484346	UDP-glycosyltransferase 71A13		AT3G21760
VIT_12s0055g00800	2.32499	0.0010735	Arachidonic acid-induced DEA1		AT1G12090
VIT_13s0019g05120	-4.78287	0.00523536	Cysteine proteinase precursor	E3_4_22_x	AT3G54940	Oshima et al., 2013
VIT_14s0128g00210	-1.82303	0.0458908	Xyloglucanase inhibitor		AT1G03220
VIT_14s0128g00600	5.55028	0.0308815	Germin-like protein 3 [Vitis vinifera]		AT5G39120
VIT_14s0081g00030	2.5701	0.0258885	Pathogenesis-related protein-4 (Chitinase )	E3_2_1_14	AT3G04720
VIT_14s0068g00100	1.72134	0.00137603	feronia receptor-like kinase		AT3G51550
VIT_14s0068g01920	1.67507	0.0162273	Peroxidase	E1_11_1_7	AT5G14130
VIT_14s0108g01080	-1.71835	0.00737004	Myb domain protein 106	MYB106_2	AT3G01140
VIT_15s0021g02060	1.84004	0.0268434	Arbutin synthase	E2_4_1_218	AT4G01070
VIT_18s0001g13400	-2.70677	0.0393321	Papain cysteine proteinase isoform I	E3_4_22_2	AT4G16190
VIT_19s0014g03820	2.08553	0.0460686	Myb domain protein 102	MYB102_2	AT4G21440
VIT_02s0025g03540	-1.5599	0.0484281	Tubulin beta-6 chain	K07375	AT5G12250
VIT_03s0017g02110	1.92418	0.0128067	Anthocyanidin 3-O-glucosyltransferase	E2_4_1_115	AT3G21760
VIT_03s0017g02140	2.1127	0.032667	Tetrahydroxychalcone 2'-glucosyltransferase	THCGT	AT3G21790
VIT_05s0077g01150	2.30043	0.00170356	Beta-1,3-glucanase	E3_2_1_6	AT3G57240
catabolic process
toxin catabolic process
VIT_03s0038g01830	-2.03274	0.0225999	Proline-rich protein 4		AT4G38770
DNA catabolic process
VIT_01s0011g03670	2.351	0.0125733	Bifunctional nuclease		AT1G68290
hydrogen peroxide catabolic process
VIT_16s0098g00820	3.55322	0.00886463	Peroxidase 3	E1_11_1_7	AT1G05260
