# Supplementary material for: Insights into the Role of the Berry-Specific Ethylene Responsive Factor VviERF045
Source: Front Plant Sci. 2016 Dec 9;7:1793. doi: 10.3389/fpls.2016.01793 (PMC5146979; doi:10.3389/fpls.2016.01793)
Supplement: Supplementary file 11 [file Table_5.XLSX]

## Sheet: UP-genes
Suppl. Tab S5. list of UP-regulated (Sheet 1) and DOWN-regulated (Sheet 2) DEGs (as selected in the comparison between L15 and WT plants with the following parameters: logFC<-1.5 and > 1.5 and pvalue<0.05) modulated during berry ripening and shown in the heatmap of Figure 10. Sheet 3 lists the condition contrasts selected in VESPUCCI to build the heatmap. NB: genes at lines 145-156 and lines 227-…
Gene ID
UP-regulated genes (153)
VIT_04s0008g06000
VIT_14s0081g00030
VIT_16s0098g01150
VIT_05s0020g03860
VIT_06s0004g02560
VIT_00s0274g00080
VIT_10s0003g04080
VIT_11s0118g00290
VIT_11s0016g00570
VIT_11s0016g05010
VIT_11s0052g00140
VIT_12s0134g00470
VIT_12s0142g00010
VIT_12s0028g03300
VIT_12s0035g01000
VIT_12s0055g00800
VIT_12s0055g00080
VIT_12s0057g00310
VIT_12s0059g00490
VIT_13s0019g05120
VIT_13s0019g03520
VIT_13s0019g02450
VIT_13s0019g02110
VIT_13s0019g01510
VIT_13s0074g00360
VIT_13s0084g00020
VIT_13s0084g00240
VIT_14s0030g00550
VIT_14s0060g02340
VIT_14s0066g00170
VIT_14s0068g01040
VIT_14s0068g01770
VIT_14s0068g02330
VIT_14s0006g01930
VIT_14s0006g02950
VIT_14s0006g01720
VIT_14s0081g00670
VIT_15s0107g00500
VIT_15s0021g02060
VIT_15s0024g00940
VIT_15s0046g01300
VIT_15s0048g01080
VIT_16s0100g01190
VIT_16s0100g01140
VIT_16s0100g01110
VIT_16s0100g01000
VIT_16s0100g00880
VIT_16s0100g00750
VIT_16s0039g01970
VIT_16s0039g02820
VIT_17s0000g06990
VIT_17s0000g00680
VIT_17s0000g00200
VIT_17s0119g00150
VIT_17s0119g00280
VIT_17s0053g00430
VIT_18s0166g00060
VIT_18s0001g01630
VIT_18s0001g07700
VIT_18s0001g11480
VIT_18s0001g12440
VIT_18s0041g02390
VIT_18s0089g00040
VIT_18s0001g06750
VIT_19s0027g01480
VIT_19s0090g01630
VIT_19s0093g00110
VIT_01s0010g03170
VIT_01s0011g06450
VIT_01s0011g04650
VIT_01s0011g04240
VIT_01s0011g03990
VIT_01s0011g03850
VIT_01s0011g03670
VIT_01s0011g03650
VIT_01s0011g03540
VIT_01s0011g01150
VIT_01s0137g00680
VIT_01s0137g00670
VIT_01s0150g00410
VIT_01s0026g02710
VIT_02s0012g01040
VIT_02s0012g00400
VIT_02s0012g02920
VIT_02s0154g00300
VIT_02s0025g01770
VIT_02s0033g00700
VIT_02s0033g00770
VIT_03s0017g01550
VIT_03s0017g02110
VIT_03s0038g04690
VIT_03s0038g03190
VIT_03s0038g00020
VIT_03s0063g00450
VIT_04s0210g00170
VIT_04s0023g03540
VIT_04s0023g02530
VIT_04s0023g02480
VIT_04s0023g01790
VIT_04s0079g00670
VIT_04s0008g00890
VIT_05s0102g00940
VIT_05s0020g02170
VIT_05s0020g02290
VIT_05s0020g03680
VIT_05s0020g03870
VIT_05s0020g05040
VIT_05s0049g00510
VIT_05s0049g00690
VIT_05s0077g01150
VIT_05s0077g01530
VIT_05s0077g01690
VIT_06s0004g03810
VIT_06s0004g01470
VIT_06s0004g01300
VIT_06s0004g01250
VIT_06s0004g00020
VIT_06s0061g00100
VIT_07s0031g00350
VIT_07s0005g01070
VIT_07s0005g03340
VIT_08s0056g00220
VIT_08s0058g01130
VIT_08s0058g00440
VIT_08s0007g05580
VIT_08s0007g01810
VIT_08s0007g01400
VIT_09s0002g01320
VIT_09s0002g03160
VIT_09s0002g05810
VIT_09s0002g06400
VIT_09s0054g01120
VIT_00s0125g00050
VIT_00s0218g00040
VIT_00s0246g00040
VIT_00s0253g00090
VIT_00s0270g00120
VIT_00s0301g00080
VIT_00s0324g00050
VIT_00s0324g00060
VIT_00s0358g00010
VIT_00s1291g00030<br>VIT_00s0768g00040<br>VIT_00s0929g00020
VIT_10s0042g00930<br>VIT_10s0042g00890<br>VIT_10s0042g00870<br>VIT_10s0042g00860<br>VIT_10s0042g00920
VIT_14s0128g00540<br>VIT_14s0128g00570<br>VIT_14s0128g00600
VIT_16s0100g01010<br>VIT_16s0100g00950<br>VIT_16s0100g01030<br>VIT_16s0100g00990
VIT_16s0100g00830<br>VIT_16s0100g01120<br>VIT_16s0100g00780<br>VIT_16s0100g00910
VIT_04s0023g00060<br>VIT_18s0041g00140
VIT_16s0039g01240<br>VIT_16s0039g01360<br>VIT_16s0039g01130<br>VITISV_009233<br>VIT_16s0039g01100<br>VIT_00s2508g00010<br>VITISV_032212<br>VIT_16s0039g01120<br>VIT_16s0039g01320<br>VIT_00s2849g00010<br>VIT_16s0039g01300<br>VIT_16s0039g01170<br>VIT_16s0039g01280
VIT_00s0194g00230<br>VIT_14s0030g01630<br>VIT_11s0052g01770<br>VIT_00s0788g00010
VIT_16s0100g00860<br>VIT_16s0100g00940<br>VIT_16s0100g00800<br>VIT_16s0100g00920<br>VIT_16s0100g00930<br>VIT_16s0100g00810<br>VIT_16s0100g00840<br>VIT_16s0100g00850
VIT_09s0096g00420<br>VIT_09s0096g00830<br>VIT_09s0096g00200<br>VIT_09s0096g00760<br>VIT_09s0002g00270
VIT_02s0033g00660<br>VIT_02s0033g00850<br>VIT_02s0033g00870<br>VIT_02s0033g00800
VIT_19s0135g00140<br>VIT_19s0135g00150<br>VIT_19s0135g00120

## Sheet: DOWN-genes
Suppl. Tab S5. list of UP-regulated (Sheet 1) and DOWN-regulated (Sheet 2) DEGs (as selected in the comparison between L15 and WT plants with the following parameters: logFC<-1.5 and > 1.5 and pvalue<0.05) and shown in the heatmap of Figure 10. Sheet 3 lists the condition contrasts selected in VESPUCCI to build the heatmap. NB: genes at lines 145-156 and lines 227-234 can not be distinguished in …
Gene ID
DOWN-regulated genes (231)
VIT_02s0154g00320
VIT_10s0116g01780
VIT_10s0116g01830
VIT_10s0116g01850
VIT_10s0003g01050
VIT_10s0003g01990
VIT_10s0003g02810
VIT_10s0003g04320
VIT_10s0116g00930
VIT_11s0103g00050
VIT_11s0016g00220
VIT_11s0016g00290
VIT_11s0016g00330
VIT_11s0016g05840
VIT_11s0037g00320
VIT_11s0052g01560
VIT_11s0052g01540
VIT_11s0065g00980
VIT_11s0078g00260
VIT_12s0134g00630
VIT_12s0142g00360
VIT_12s0142g00640
VIT_12s0028g03510
VIT_12s0028g03080
VIT_12s0028g01670
VIT_12s0059g00190
VIT_12s0059g01190
VIT_12s0059g01250
VIT_12s0059g02010
VIT_12s0059g02430
VIT_12s0059g02610
VIT_13s0019g04420
VIT_13s0047g00360
VIT_13s0064g00270
VIT_13s0064g00830
VIT_13s0067g02910
VIT_13s0084g00250
VIT_14s0108g00390
VIT_14s0108g00700
VIT_14s0108g01080
VIT_14s0128g00210
VIT_14s0030g00990
VIT_14s0060g01090
VIT_14s0060g00330
VIT_14s0066g00010
VIT_14s0066g02070
VIT_14s0068g01620
VIT_14s0068g02010
VIT_14s0006g02170
VIT_15s0021g00050
VIT_15s0024g01230
VIT_15s0046g00730
VIT_15s0046g00290
VIT_15s0048g02420
VIT_15s0048g00550
VIT_16s0100g00620
VIT_16s0022g02090
VIT_16s0022g01970
VIT_16s0022g01640
VIT_16s0022g00890
VIT_16s0050g02100
VIT_16s0050g01720
VIT_16s0050g01680
VIT_16s0050g00830
VIT_16s0050g00350
VIT_16s0098g01870
VIT_16s0098g01560
VIT_17s0000g07580
VIT_17s0000g06130
VIT_17s0000g02460
VIT_18s0001g03570
VIT_18s0001g04930
VIT_18s0001g06690
VIT_18s0001g06890
VIT_18s0001g07340
VIT_18s0001g08390
VIT_18s0001g08550
VIT_18s0001g09520
VIT_18s0001g09910
VIT_18s0001g10040
VIT_18s0001g10160
VIT_18s0001g10350
VIT_18s0001g10910
VIT_18s0001g11150
VIT_18s0001g11240
VIT_18s0001g12190
VIT_18s0001g12580
VIT_18s0001g12660
VIT_18s0001g13020
VIT_18s0001g14030
VIT_18s0001g14660
VIT_18s0041g01150
VIT_18s0041g00840
VIT_18s0072g01220
VIT_18s0086g00220
VIT_18s0001g02410
VIT_19s0014g01690
VIT_19s0014g02460
VIT_19s0014g03820
VIT_19s0014g04400
VIT_19s0014g05330
VIT_19s0015g00530
VIT_19s0015g02480
VIT_19s0177g00350
VIT_19s0085g00010
VIT_19s0090g00880
VIT_19s0090g01280
VIT_01s0010g02290
VIT_01s0011g05170
VIT_01s0011g04990
VIT_01s0011g03750
VIT_01s0127g00690
VIT_01s0127g00400
VIT_01s0137g00240
VIT_01s0146g00460
VIT_01s0026g02330
VIT_01s0026g00550
VIT_01s0026g00530
VIT_02s0154g00600
VIT_02s0025g02680
VIT_02s0025g03320
VIT_02s0025g03540
VIT_02s0025g04360
VIT_02s0033g01260
VIT_03s0110g00360
VIT_03s0110g00370
VIT_03s0110g00430
VIT_03s0132g00340
VIT_03s0017g00100
VIT_03s0017g01010
VIT_03s0038g03600
VIT_03s0038g01830
VIT_03s0088g00270
VIT_04s0210g00160
VIT_04s0023g03750
VIT_04s0023g03180
VIT_04s0023g01640
VIT_04s0023g01630
VIT_04s0044g00880
VIT_04s0069g00780
VIT_04s0008g00880
VIT_04s0008g01220
VIT_04s0008g01970
VIT_04s0008g05260
VIT_04s0008g05440
VIT_04s0008g05450
VIT_04s0008g05640
VIT_05s0020g00950
VIT_05s0020g03930
VIT_05s0020g03970
VIT_05s0029g01000
VIT_05s0029g00480
VIT_05s0062g01260
VIT_05s0077g00010
VIT_05s0077g01670
VIT_05s0077g02270
VIT_06s0004g07680
VIT_06s0004g06890
VIT_06s0004g06570
VIT_06s0004g04860
VIT_06s0004g02930
VIT_06s0004g02880
VIT_06s0004g02690
VIT_06s0004g02640
VIT_06s0061g00150
VIT_06s0009g00320
VIT_07s0129g00560
VIT_07s0031g00750
VIT_07s0031g00850
VIT_07s0031g01680
VIT_07s0031g02340
VIT_07s0005g00730
VIT_07s0005g01290
VIT_07s0005g02220
VIT_07s0005g03600
VIT_07s0005g05520
VIT_07s0141g00740
VIT_07s0151g00010
VIT_08s0040g01740
VIT_08s0056g00590
VIT_08s0056g00640
VIT_08s0058g00250
VIT_08s0007g07820
VIT_08s0007g06860
VIT_08s0007g05610
VIT_08s0007g05180
VIT_08s0007g05130
VIT_08s0007g03990
VIT_08s0007g03660
VIT_08s0007g03060
VIT_08s0007g02550
VIT_08s0007g02480
VIT_08s0007g01300
VIT_08s0007g00620
VIT_09s0018g00240
VIT_09s0018g00820
VIT_09s0002g00450
VIT_09s0002g02440
VIT_09s0002g02890
VIT_09s0002g03140
VIT_09s0002g03150
VIT_09s0002g03620
VIT_09s0002g03710
VIT_09s0002g04240
VIT_09s0002g05290
VIT_09s0002g06680
VIT_09s0002g06750
VIT_09s0002g07890
VIT_00s1306g00010
VIT_00s1365g00010
VIT_00s0181g00020
VIT_00s0184g00040
VIT_00s0187g00050
VIT_00s2125g00010
VIT_00s0220g00060
VIT_00s0225g00080
VIT_00s0285g00070
VIT_00s0373g00010
VIT_00s0379g00050
VIT_00s0420g00040
VIT_00s0424g00010
VIT_00s0583g00030
VIT_00s0804g00020
VIT_06s0004g03520<br>VIT_06s0004g03530
VIT_12s0059g00110<br>VIT_12s0059g00080<br>VIT_12s0059g00100
VIT_00s0181g00200<br>VIT_00s0181g00180
VIT_00s0187g00130<br>VIT_00s2188g00010
VIT_14s0066g00020<br>VIT_14s0066g00070<br>VIT_14s0066g00100<br>VIT_14s0066g00120
VIT_00s0441g00020<br>VIT_00s0525g00020
VIT_11s0206g00050<br>VIT_11s0149g00410
VIT_18s0041g00810<br>VIT_18s0041g00910<br>VIT_00s1602g00010<br>VIT_18s0041g00920<br>VIT_18s0041g00980<br>VIT_18s0041g01000<br>VIT_00s2707g00010<br>VIT_18s0041g01080<br>VIT_18s0041g00950<br>VIT_18s0041g00830<br>VIT_18s0041g01040

## Sheet: Condition contrasts
Hybridization test	Hybridization ref	Description test	Description ref	Pubmed ID	Experiment	Source DB	Platform(s)	Platform type			Test sample	Reference sample	Name
GSM786243.ch1	GSM786240.ch1	test_GSE31674_2003_EL34	ref_GSE31674_2003_EL33	18034875	GSE31674	GEO	Vitis_Vinifera_Affy	affymetrix	EICHHORN-LORENZ.33:&nbsp-1&nbspboolean,EICHHORN-LORENZ.34:&nbsp+1&nbspboolean		2003,GENOTYPE.PINOT_NOIR,PO:0009001_fruit,VINEYARD.AI_MOLINI_SAN_MICHELE_ALLADIGE_ITALY,<b>EICHHORN-LORENZ.34</b>	2003,GENOTYPE.PINOT_NOIR,PO:0009001_fruit,VINEYARD.AI_MOLINI_SAN_MICHELE_ALLADIGE_ITALY,<b>EICHHORN-LORENZ.33</b>	GSM786243.ch1-vs-GSM786240.ch1
GSM786244.ch1	GSM786240.ch1	test_GSE31674_2003_EL34	ref_GSE31674_2003_EL33	18034875	GSE31674	GEO	Vitis_Vinifera_Affy	affymetrix	EICHHORN-LORENZ.33:&nbsp-1&nbspboolean,EICHHORN-LORENZ.34:&nbsp+1&nbspboolean		2003,GENOTYPE.PINOT_NOIR,PO:0009001_fruit,VINEYARD.AI_MOLINI_SAN_MICHELE_ALLADIGE_ITALY,<b>EICHHORN-LORENZ.34</b>	2003,GENOTYPE.PINOT_NOIR,PO:0009001_fruit,VINEYARD.AI_MOLINI_SAN_MICHELE_ALLADIGE_ITALY,<b>EICHHORN-LORENZ.33</b>	GSM786244.ch1-vs-GSM786240.ch1
GSM786245.ch1	GSM786240.ch1	test_GSE31674_2003_EL34	ref_GSE31674_2003_EL33	18034875	GSE31674	GEO	Vitis_Vinifera_Affy	affymetrix	EICHHORN-LORENZ.33:&nbsp-1&nbspboolean,EICHHORN-LORENZ.34:&nbsp+1&nbspboolean		2003,GENOTYPE.PINOT_NOIR,PO:0009001_fruit,VINEYARD.AI_MOLINI_SAN_MICHELE_ALLADIGE_ITALY,<b>EICHHORN-LORENZ.34</b>	2003,GENOTYPE.PINOT_NOIR,PO:0009001_fruit,VINEYARD.AI_MOLINI_SAN_MICHELE_ALLADIGE_ITALY,<b>EICHHORN-LORENZ.33</b>	GSM786245.ch1-vs-GSM786240.ch1
GSM786246.ch1	GSM786240.ch1	test_GSE31674_2003_EL36	ref_GSE31674_2003_EL33	18034875	GSE31674	GEO	Vitis_Vinifera_Affy	affymetrix	EICHHORN-LORENZ.33:&nbsp-1&nbspboolean,EICHHORN-LORENZ.36:&nbsp+1&nbspboolean		2003,GENOTYPE.PINOT_NOIR,PO:0009001_fruit,VINEYARD.AI_MOLINI_SAN_MICHELE_ALLADIGE_ITALY,<b>EICHHORN-LORENZ.36</b>	2003,GENOTYPE.PINOT_NOIR,PO:0009001_fruit,VINEYARD.AI_MOLINI_SAN_MICHELE_ALLADIGE_ITALY,<b>EICHHORN-LORENZ.33</b>	GSM786246.ch1-vs-GSM786240.ch1
GSM786247.ch1	GSM786240.ch1	test_GSE31674_2003_EL36	ref_GSE31674_2003_EL33	18034875	GSE31674	GEO	Vitis_Vinifera_Affy	affymetrix	EICHHORN-LORENZ.33:&nbsp-1&nbspboolean,EICHHORN-LORENZ.36:&nbsp+1&nbspboolean		2003,GENOTYPE.PINOT_NOIR,PO:0009001_fruit,VINEYARD.AI_MOLINI_SAN_MICHELE_ALLADIGE_ITALY,<b>EICHHORN-LORENZ.36</b>	2003,GENOTYPE.PINOT_NOIR,PO:0009001_fruit,VINEYARD.AI_MOLINI_SAN_MICHELE_ALLADIGE_ITALY,<b>EICHHORN-LORENZ.33</b>	GSM786247.ch1-vs-GSM786240.ch1
GSM786248.ch1	GSM786240.ch1	test_GSE31674_2003_EL36	ref_GSE31674_2003_EL33	18034875	GSE31674	GEO	Vitis_Vinifera_Affy	affymetrix	EICHHORN-LORENZ.33:&nbsp-1&nbspboolean,EICHHORN-LORENZ.36:&nbsp+1&nbspboolean		2003,GENOTYPE.PINOT_NOIR,PO:0009001_fruit,VINEYARD.AI_MOLINI_SAN_MICHELE_ALLADIGE_ITALY,<b>EICHHORN-LORENZ.36</b>	2003,GENOTYPE.PINOT_NOIR,PO:0009001_fruit,VINEYARD.AI_MOLINI_SAN_MICHELE_ALLADIGE_ITALY,<b>EICHHORN-LORENZ.33</b>	GSM786248.ch1-vs-GSM786240.ch1
GSM786252.ch1	GSM786249.ch1	test_GSE31674_2005_EL34	ref_GSE31674_2005_EL33	18034875	GSE31674	GEO	Vitis_Vinifera_Affy	affymetrix	EICHHORN-LORENZ.33:&nbsp-1&nbspboolean,EICHHORN-LORENZ.34:&nbsp+1&nbspboolean		2005,GENOTYPE.PINOT_NOIR,PO:0009001_fruit,VINEYARD.AI_MOLINI_SAN_MICHELE_ALLADIGE_ITALY,<b>EICHHORN-LORENZ.34</b>	2005,GENOTYPE.PINOT_NOIR,PO:0009001_fruit,VINEYARD.AI_MOLINI_SAN_MICHELE_ALLADIGE_ITALY,<b>EICHHORN-LORENZ.33</b>	GSM786252.ch1-vs-GSM786249.ch1
GSM786253.ch1	GSM786249.ch1	test_GSE31674_2005_EL34	ref_GSE31674_2005_EL33	18034875	GSE31674	GEO	Vitis_Vinifera_Affy	affymetrix	EICHHORN-LORENZ.33:&nbsp-1&nbspboolean,EICHHORN-LORENZ.34:&nbsp+1&nbspboolean		2005,GENOTYPE.PINOT_NOIR,PO:0009001_fruit,VINEYARD.AI_MOLINI_SAN_MICHELE_ALLADIGE_ITALY,<b>EICHHORN-LORENZ.34</b>	2005,GENOTYPE.PINOT_NOIR,PO:0009001_fruit,VINEYARD.AI_MOLINI_SAN_MICHELE_ALLADIGE_ITALY,<b>EICHHORN-LORENZ.33</b>	GSM786253.ch1-vs-GSM786249.ch1
GSM786254.ch1	GSM786249.ch1	test_GSE31674_2005_EL34	ref_GSE31674_2005_EL33	18034875	GSE31674	GEO	Vitis_Vinifera_Affy	affymetrix	EICHHORN-LORENZ.33:&nbsp-1&nbspboolean,EICHHORN-LORENZ.34:&nbsp+1&nbspboolean		2005,GENOTYPE.PINOT_NOIR,PO:0009001_fruit,VINEYARD.AI_MOLINI_SAN_MICHELE_ALLADIGE_ITALY,<b>EICHHORN-LORENZ.34</b>	2005,GENOTYPE.PINOT_NOIR,PO:0009001_fruit,VINEYARD.AI_MOLINI_SAN_MICHELE_ALLADIGE_ITALY,<b>EICHHORN-LORENZ.33</b>	GSM786254.ch1-vs-GSM786249.ch1
GSM786255.ch1	GSM786249.ch1	test_GSE31674_2005_EL36	ref_GSE31674_2005_EL33	18034875	GSE31674	GEO	Vitis_Vinifera_Affy	affymetrix	EICHHORN-LORENZ.33:&nbsp-1&nbspboolean,EICHHORN-LORENZ.36:&nbsp+1&nbspboolean		2005,GENOTYPE.PINOT_NOIR,PO:0009001_fruit,VINEYARD.AI_MOLINI_SAN_MICHELE_ALLADIGE_ITALY,<b>EICHHORN-LORENZ.36</b>	2005,GENOTYPE.PINOT_NOIR,PO:0009001_fruit,VINEYARD.AI_MOLINI_SAN_MICHELE_ALLADIGE_ITALY,<b>EICHHORN-LORENZ.33</b>	GSM786255.ch1-vs-GSM786249.ch1
GSM786256.ch1	GSM786249.ch1	test_GSE31674_2005_EL36	ref_GSE31674_2005_EL33	18034875	GSE31674	GEO	Vitis_Vinifera_Affy	affymetrix	EICHHORN-LORENZ.33:&nbsp-1&nbspboolean,EICHHORN-LORENZ.36:&nbsp+1&nbspboolean		2005,GENOTYPE.PINOT_NOIR,PO:0009001_fruit,VINEYARD.AI_MOLINI_SAN_MICHELE_ALLADIGE_ITALY,<b>EICHHORN-LORENZ.36</b>	2005,GENOTYPE.PINOT_NOIR,PO:0009001_fruit,VINEYARD.AI_MOLINI_SAN_MICHELE_ALLADIGE_ITALY,<b>EICHHORN-LORENZ.33</b>	GSM786256.ch1-vs-GSM786249.ch1
GSM786257.ch1	GSM786249.ch1	test_GSE31674_2005_EL36	ref_GSE31674_2005_EL33	18034875	GSE31674	GEO	Vitis_Vinifera_Affy	affymetrix	EICHHORN-LORENZ.33:&nbsp-1&nbspboolean,EICHHORN-LORENZ.36:&nbsp+1&nbspboolean		2005,GENOTYPE.PINOT_NOIR,PO:0009001_fruit,VINEYARD.AI_MOLINI_SAN_MICHELE_ALLADIGE_ITALY,<b>EICHHORN-LORENZ.36</b>	2005,GENOTYPE.PINOT_NOIR,PO:0009001_fruit,VINEYARD.AI_MOLINI_SAN_MICHELE_ALLADIGE_ITALY,<b>EICHHORN-LORENZ.33</b>	GSM786257.ch1-vs-GSM786249.ch1
GSM786261.ch1	GSM786258.ch1	test_GSE31674_2006_EL34	ref_GSE31674_2006_EL33	18034875	GSE31674	GEO	Vitis_Vinifera_Affy	affymetrix	EICHHORN-LORENZ.33:&nbsp-1&nbspboolean,EICHHORN-LORENZ.34:&nbsp+1&nbspboolean		2006,GENOTYPE.PINOT_NOIR,PO:0009001_fruit,VINEYARD.AI_MOLINI_SAN_MICHELE_ALLADIGE_ITALY,<b>EICHHORN-LORENZ.34</b>	2006,GENOTYPE.PINOT_NOIR,PO:0009001_fruit,VINEYARD.AI_MOLINI_SAN_MICHELE_ALLADIGE_ITALY,<b>EICHHORN-LORENZ.33</b>	GSM786261.ch1-vs-GSM786258.ch1
GSM786262.ch1	GSM786258.ch1	test_GSE31674_2006_EL34	ref_GSE31674_2006_EL33	18034875	GSE31674	GEO	Vitis_Vinifera_Affy	affymetrix	EICHHORN-LORENZ.33:&nbsp-1&nbspboolean,EICHHORN-LORENZ.34:&nbsp+1&nbspboolean		2006,GENOTYPE.PINOT_NOIR,PO:0009001_fruit,VINEYARD.AI_MOLINI_SAN_MICHELE_ALLADIGE_ITALY,<b>EICHHORN-LORENZ.34</b>	2006,GENOTYPE.PINOT_NOIR,PO:0009001_fruit,VINEYARD.AI_MOLINI_SAN_MICHELE_ALLADIGE_ITALY,<b>EICHHORN-LORENZ.33</b>	GSM786262.ch1-vs-GSM786258.ch1
GSM786263.ch1	GSM786258.ch1	test_GSE31674_2006_EL34	ref_GSE31674_2006_EL33	18034875	GSE31674	GEO	Vitis_Vinifera_Affy	affymetrix	EICHHORN-LORENZ.33:&nbsp-1&nbspboolean,EICHHORN-LORENZ.34:&nbsp+1&nbspboolean		2006,GENOTYPE.PINOT_NOIR,PO:0009001_fruit,VINEYARD.AI_MOLINI_SAN_MICHELE_ALLADIGE_ITALY,<b>EICHHORN-LORENZ.34</b>	2006,GENOTYPE.PINOT_NOIR,PO:0009001_fruit,VINEYARD.AI_MOLINI_SAN_MICHELE_ALLADIGE_ITALY,<b>EICHHORN-LORENZ.33</b>	GSM786263.ch1-vs-GSM786258.ch1
GSM786264.ch1	GSM786258.ch1	test_GSE31674_2006_EL36	ref_GSE31674_2006_EL33	18034875	GSE31674	GEO	Vitis_Vinifera_Affy	affymetrix	EICHHORN-LORENZ.33:&nbsp-1&nbspboolean,EICHHORN-LORENZ.36:&nbsp+1&nbspboolean		2006,GENOTYPE.PINOT_NOIR,PO:0009001_fruit,VINEYARD.AI_MOLINI_SAN_MICHELE_ALLADIGE_ITALY,<b>EICHHORN-LORENZ.36</b>	2006,GENOTYPE.PINOT_NOIR,PO:0009001_fruit,VINEYARD.AI_MOLINI_SAN_MICHELE_ALLADIGE_ITALY,<b>EICHHORN-LORENZ.33</b>	GSM786264.ch1-vs-GSM786258.ch1
GSM786265.ch1	GSM786258.ch1	test_GSE31674_2006_EL36	ref_GSE31674_2006_EL33	18034875	GSE31674	GEO	Vitis_Vinifera_Affy	affymetrix	EICHHORN-LORENZ.33:&nbsp-1&nbspboolean,EICHHORN-LORENZ.36:&nbsp+1&nbspboolean		2006,GENOTYPE.PINOT_NOIR,PO:0009001_fruit,VINEYARD.AI_MOLINI_SAN_MICHELE_ALLADIGE_ITALY,<b>EICHHORN-LORENZ.36</b>	2006,GENOTYPE.PINOT_NOIR,PO:0009001_fruit,VINEYARD.AI_MOLINI_SAN_MICHELE_ALLADIGE_ITALY,<b>EICHHORN-LORENZ.33</b>	GSM786265.ch1-vs-GSM786258.ch1
GSM786266.ch1	GSM786258.ch1	test_GSE31674_2006_EL36	ref_GSE31674_2006_EL33	18034875	GSE31674	GEO	Vitis_Vinifera_Affy	affymetrix	EICHHORN-LORENZ.33:&nbsp-1&nbspboolean,EICHHORN-LORENZ.36:&nbsp+1&nbspboolean		2006,GENOTYPE.PINOT_NOIR,PO:0009001_fruit,VINEYARD.AI_MOLINI_SAN_MICHELE_ALLADIGE_ITALY,<b>EICHHORN-LORENZ.36</b>	2006,GENOTYPE.PINOT_NOIR,PO:0009001_fruit,VINEYARD.AI_MOLINI_SAN_MICHELE_ALLADIGE_ITALY,<b>EICHHORN-LORENZ.33</b>	GSM786266.ch1-vs-GSM786258.ch1
GSM786059.ch1	GSM786054.ch1	test_GSE31660_R_NONINF	ref_GSE31660_V_NONINF	21786204	GSE31660	GEO	Vitis_Vinifera_Affy	affymetrix	EICHHORN-LORENZ.35:&nbsp-1&nbspboolean,EICHHORN-LORENZ.38:&nbsp+1&nbspboolean		PO:0009001_fruit,GENOTYPE.CABERNET_SAUVIGNON,2011,VINEYARD.UNIVERSIDADCATOLICA_CHILE,<b>EICHHORN-LORENZ.38</b>	PO:0009001_fruit,GENOTYPE.CABERNET_SAUVIGNON,2011,VINEYARD.UNIVERSIDADCATOLICA_CHILE,<b>EICHHORN-LORENZ.35</b>	GSM786059.ch1-vs-GSM786054.ch1
GSM786060.ch1	GSM786054.ch1	test_GSE31660_R_NONINF	ref_GSE31660_V_NONINF	21786204	GSE31660	GEO	Vitis_Vinifera_Affy	affymetrix	EICHHORN-LORENZ.35:&nbsp-1&nbspboolean,EICHHORN-LORENZ.38:&nbsp+1&nbspboolean		PO:0009001_fruit,GENOTYPE.CABERNET_SAUVIGNON,2011,VINEYARD.UNIVERSIDADCATOLICA_CHILE,<b>EICHHORN-LORENZ.38</b>	PO:0009001_fruit,GENOTYPE.CABERNET_SAUVIGNON,2011,VINEYARD.UNIVERSIDADCATOLICA_CHILE,<b>EICHHORN-LORENZ.35</b>	GSM786060.ch1-vs-GSM786054.ch1
GSM786061.ch1	GSM786054.ch1	test_GSE31660_R_NONINF	ref_GSE31660_V_NONINF	21786204	GSE31660	GEO	Vitis_Vinifera_Affy	affymetrix	EICHHORN-LORENZ.35:&nbsp-1&nbspboolean,EICHHORN-LORENZ.38:&nbsp+1&nbspboolean		PO:0009001_fruit,GENOTYPE.CABERNET_SAUVIGNON,2011,VINEYARD.UNIVERSIDADCATOLICA_CHILE,<b>EICHHORN-LORENZ.38</b>	PO:0009001_fruit,GENOTYPE.CABERNET_SAUVIGNON,2011,VINEYARD.UNIVERSIDADCATOLICA_CHILE,<b>EICHHORN-LORENZ.35</b>	GSM786061.ch1-vs-GSM786054.ch1
GSM786055.ch1	GSM786058.ch1	test_GSE31660_V_NONINF	ref_GSE31660_R_NONINF	21786204	GSE31660	GEO	Vitis_Vinifera_Affy	affymetrix	EICHHORN-LORENZ.35:&nbsp+1&nbspboolean,EICHHORN-LORENZ.38:&nbsp-1&nbspboolean		PO:0009001_fruit,GENOTYPE.CABERNET_SAUVIGNON,2011,VINEYARD.UNIVERSIDADCATOLICA_CHILE,<b>EICHHORN-LORENZ.35</b>,<b>EICHHORN-LORENZ.38</b>	PO:0009001_fruit,GENOTYPE.CABERNET_SAUVIGNON,2011,VINEYARD.UNIVERSIDADCATOLICA_CHILE,<b>EICHHORN-LORENZ.35</b>	GSM786055.ch1-vs-GSM786058.ch1
GSM786056.ch1	GSM786058.ch1	test_GSE31660_V_NONINF	ref_GSE31660_R_NONINF	21786204	GSE31660	GEO	Vitis_Vinifera_Affy	affymetrix	EICHHORN-LORENZ.35:&nbsp+1&nbspboolean,EICHHORN-LORENZ.38:&nbsp-1&nbspboolean		PO:0009001_fruit,GENOTYPE.CABERNET_SAUVIGNON,2011,VINEYARD.UNIVERSIDADCATOLICA_CHILE,<b>EICHHORN-LORENZ.35</b>,<b>EICHHORN-LORENZ.38</b>	PO:0009001_fruit,GENOTYPE.CABERNET_SAUVIGNON,2011,VINEYARD.UNIVERSIDADCATOLICA_CHILE,<b>EICHHORN-LORENZ.35</b>	GSM786056.ch1-vs-GSM786058.ch1
GSM786057.ch1	GSM786058.ch1	test_GSE31660_V_NONINF	ref_GSE31660_R_NONINF	21786204	GSE31660	GEO	Vitis_Vinifera_Affy	affymetrix	EICHHORN-LORENZ.35:&nbsp+1&nbspboolean,EICHHORN-LORENZ.38:&nbsp-1&nbspboolean		PO:0009001_fruit,GENOTYPE.CABERNET_SAUVIGNON,2011,VINEYARD.UNIVERSIDADCATOLICA_CHILE,<b>EICHHORN-LORENZ.35</b>,<b>EICHHORN-LORENZ.38</b>	PO:0009001_fruit,GENOTYPE.CABERNET_SAUVIGNON,2011,VINEYARD.UNIVERSIDADCATOLICA_CHILE,<b>EICHHORN-LORENZ.35</b>	GSM786057.ch1-vs-GSM786058.ch1
GSM515306.ch1	GSM515297.ch1	test_GSE20511_fruitset_EL35	ref_GSE20511_fruitset_EL33	20826702	GSE20511	GEO	GPL8025	UNKNOWN	EICHHORN-LORENZ.33:&nbsp-1&nbspboolean,EICHHORN-LORENZ.35:&nbsp+1&nbspboolean		2006,PO:0009001_fruit,GENOTYPE.CORVINA,VINEYARD.UNKOWN,<b>EICHHORN-LORENZ.35</b>	2006,PO:0009001_fruit,GENOTYPE.CORVINA,VINEYARD.UNKOWN,<b>EICHHORN-LORENZ.33</b>	GSM515306.ch1-vs-GSM515297.ch1
GSM515307.ch1	GSM515297.ch1	test_GSE20511_fruitset_EL35	ref_GSE20511_fruitset_EL33	20826702	GSE20511	GEO	GPL8025	UNKNOWN	EICHHORN-LORENZ.33:&nbsp-1&nbspboolean,EICHHORN-LORENZ.35:&nbsp+1&nbspboolean		2006,PO:0009001_fruit,GENOTYPE.CORVINA,VINEYARD.UNKOWN,<b>EICHHORN-LORENZ.35</b>	2006,PO:0009001_fruit,GENOTYPE.CORVINA,VINEYARD.UNKOWN,<b>EICHHORN-LORENZ.33</b>	GSM515307.ch1-vs-GSM515297.ch1
GSM515308.ch1	GSM515297.ch1	test_GSE20511_fruitset_EL35	ref_GSE20511_fruitset_EL33	20826702	GSE20511	GEO	GPL8025	UNKNOWN	EICHHORN-LORENZ.33:&nbsp-1&nbspboolean,EICHHORN-LORENZ.35:&nbsp+1&nbspboolean		2006,PO:0009001_fruit,GENOTYPE.CORVINA,VINEYARD.UNKOWN,<b>EICHHORN-LORENZ.35</b>	2006,PO:0009001_fruit,GENOTYPE.CORVINA,VINEYARD.UNKOWN,<b>EICHHORN-LORENZ.33</b>	GSM515308.ch1-vs-GSM515297.ch1
GSM515309.ch1	GSM515297.ch1	test_GSE20511_fruitset_EL36	ref_GSE20511_fruitset_EL33	20826702	GSE20511	GEO	GPL8025	UNKNOWN	EICHHORN-LORENZ.33:&nbsp-1&nbspboolean,EICHHORN-LORENZ.36:&nbsp+1&nbspboolean		2006,PO:0009001_fruit,GENOTYPE.CORVINA,VINEYARD.UNKOWN,<b>EICHHORN-LORENZ.36</b>	2006,PO:0009001_fruit,GENOTYPE.CORVINA,VINEYARD.UNKOWN,<b>EICHHORN-LORENZ.33</b>	GSM515309.ch1-vs-GSM515297.ch1
GSM515310.ch1	GSM515297.ch1	test_GSE20511_fruitset_EL36	ref_GSE20511_fruitset_EL33	20826702	GSE20511	GEO	GPL8025	UNKNOWN	EICHHORN-LORENZ.33:&nbsp-1&nbspboolean,EICHHORN-LORENZ.36:&nbsp+1&nbspboolean		2006,PO:0009001_fruit,GENOTYPE.CORVINA,VINEYARD.UNKOWN,<b>EICHHORN-LORENZ.36</b>	2006,PO:0009001_fruit,GENOTYPE.CORVINA,VINEYARD.UNKOWN,<b>EICHHORN-LORENZ.33</b>	GSM515310.ch1-vs-GSM515297.ch1
GSM515311.ch1	GSM515297.ch1	test_GSE20511_fruitset_EL36	ref_GSE20511_fruitset_EL33	20826702	GSE20511	GEO	GPL8025	UNKNOWN	EICHHORN-LORENZ.33:&nbsp-1&nbspboolean,EICHHORN-LORENZ.36:&nbsp+1&nbspboolean		2006,PO:0009001_fruit,GENOTYPE.CORVINA,VINEYARD.UNKOWN,<b>EICHHORN-LORENZ.36</b>	2006,PO:0009001_fruit,GENOTYPE.CORVINA,VINEYARD.UNKOWN,<b>EICHHORN-LORENZ.33</b>	GSM515311.ch1-vs-GSM515297.ch1
GSM515312.ch1	GSM515297.ch1	test_GSE20511_fruitset_EL38	ref_GSE20511_fruitset_EL33	20826702	GSE20511	GEO	GPL8025	UNKNOWN	EICHHORN-LORENZ.33:&nbsp-1&nbspboolean,EICHHORN-LORENZ.38:&nbsp+1&nbspboolean		2006,PO:0009001_fruit,GENOTYPE.CORVINA,VINEYARD.UNKOWN,<b>EICHHORN-LORENZ.38</b>	2006,PO:0009001_fruit,GENOTYPE.CORVINA,VINEYARD.UNKOWN,<b>EICHHORN-LORENZ.33</b>	GSM515312.ch1-vs-GSM515297.ch1
GSM515313.ch1	GSM515297.ch1	test_GSE20511_fruitset_EL38	ref_GSE20511_fruitset_EL33	20826702	GSE20511	GEO	GPL8025	UNKNOWN	EICHHORN-LORENZ.33:&nbsp-1&nbspboolean,EICHHORN-LORENZ.38:&nbsp+1&nbspboolean		2006,PO:0009001_fruit,GENOTYPE.CORVINA,VINEYARD.UNKOWN,<b>EICHHORN-LORENZ.38</b>	2006,PO:0009001_fruit,GENOTYPE.CORVINA,VINEYARD.UNKOWN,<b>EICHHORN-LORENZ.33</b>	GSM515313.ch1-vs-GSM515297.ch1
GSM515314.ch1	GSM515297.ch1	test_GSE20511_fruitset_EL38	ref_GSE20511_fruitset_EL33	20826702	GSE20511	GEO	GPL8025	UNKNOWN	EICHHORN-LORENZ.33:&nbsp-1&nbspboolean,EICHHORN-LORENZ.38:&nbsp+1&nbspboolean		2006,PO:0009001_fruit,GENOTYPE.CORVINA,VINEYARD.UNKOWN,<b>EICHHORN-LORENZ.38</b>	2006,PO:0009001_fruit,GENOTYPE.CORVINA,VINEYARD.UNKOWN,<b>EICHHORN-LORENZ.33</b>	GSM515314.ch1-vs-GSM515297.ch1
GSM852232.ch1	GSM852229.ch1	test_GSE34634_EL34	ref_GSE34634_EL31		GSE34634	GEO	GPL13936	nimble	EICHHORN-LORENZ.31:&nbsp-1&nbspboolean,EICHHORN-LORENZ.34:&nbsp+1&nbspboolean		PO:0009084_pericarp,GENOTYPE.SAUVIGNON_BLANC,<b>EICHHORN-LORENZ.34</b>	PO:0009084_pericarp,GENOTYPE.SAUVIGNON_BLANC,<b>EICHHORN-LORENZ.31</b>	GSM852232.ch1-vs-GSM852229.ch1
GSM852233.ch1	GSM852229.ch1	test_GSE34634_EL34	ref_GSE34634_EL31		GSE34634	GEO	GPL13936	nimble	EICHHORN-LORENZ.31:&nbsp-1&nbspboolean,EICHHORN-LORENZ.34:&nbsp+1&nbspboolean		PO:0009084_pericarp,GENOTYPE.SAUVIGNON_BLANC,<b>EICHHORN-LORENZ.34</b>	PO:0009084_pericarp,GENOTYPE.SAUVIGNON_BLANC,<b>EICHHORN-LORENZ.31</b>	GSM852233.ch1-vs-GSM852229.ch1
GSM852234.ch1	GSM852229.ch1	test_GSE34634_EL34	ref_GSE34634_EL31		GSE34634	GEO	GPL13936	nimble	EICHHORN-LORENZ.31:&nbsp-1&nbspboolean,EICHHORN-LORENZ.34:&nbsp+1&nbspboolean		PO:0009084_pericarp,GENOTYPE.SAUVIGNON_BLANC,<b>EICHHORN-LORENZ.34</b>	PO:0009084_pericarp,GENOTYPE.SAUVIGNON_BLANC,<b>EICHHORN-LORENZ.31</b>	GSM852234.ch1-vs-GSM852229.ch1
GSM852235.ch1	GSM852229.ch1	test_GSE34634_EL38	ref_GSE34634_EL31		GSE34634	GEO	GPL13936	nimble	EICHHORN-LORENZ.31:&nbsp-1&nbspboolean,EICHHORN-LORENZ.38:&nbsp+1&nbspboolean		PO:0009084_pericarp,GENOTYPE.SAUVIGNON_BLANC,<b>EICHHORN-LORENZ.38</b>	PO:0009084_pericarp,GENOTYPE.SAUVIGNON_BLANC,<b>EICHHORN-LORENZ.31</b>	GSM852235.ch1-vs-GSM852229.ch1
GSM881667.ch1	GSM881664.ch1	test_GSE36128_stem_EL43	ref_GSE36128_stem_EL14	22948079	GSE36128	GEO	GPL13936	nimble	EICHHORN-LORENZ.14:&nbsp-1&nbspboolean,EICHHORN-LORENZ.43:&nbsp+1&nbspboolean		PO:0009047_stem,2008,VINEYARD.PM_SOAVE,2009,GENOTYPE.CORVINA,<b>EICHHORN-LORENZ.43</b>	PO:0009047_stem,2008,VINEYARD.PM_SOAVE,2009,GENOTYPE.CORVINA,<b>EICHHORN-LORENZ.14</b>	GSM881667.ch1-vs-GSM881664.ch1
GSM881668.ch1	GSM881664.ch1	test_GSE36128_stem_EL43	ref_GSE36128_stem_EL14	22948079	GSE36128	GEO	GPL13936	nimble	EICHHORN-LORENZ.14:&nbsp-1&nbspboolean,EICHHORN-LORENZ.43:&nbsp+1&nbspboolean		PO:0009047_stem,2008,VINEYARD.PM_SOAVE,2009,GENOTYPE.CORVINA,<b>EICHHORN-LORENZ.43</b>	PO:0009047_stem,2008,VINEYARD.PM_SOAVE,2009,GENOTYPE.CORVINA,<b>EICHHORN-LORENZ.14</b>	GSM881668.ch1-vs-GSM881664.ch1
GSM881669.ch1	GSM881664.ch1	test_GSE36128_stem_EL43	ref_GSE36128_stem_EL14	22948079	GSE36128	GEO	GPL13936	nimble	EICHHORN-LORENZ.14:&nbsp-1&nbspboolean,EICHHORN-LORENZ.43:&nbsp+1&nbspboolean		PO:0009047_stem,2008,VINEYARD.PM_SOAVE,2009,GENOTYPE.CORVINA,<b>EICHHORN-LORENZ.43</b>	PO:0009047_stem,2008,VINEYARD.PM_SOAVE,2009,GENOTYPE.CORVINA,<b>EICHHORN-LORENZ.14</b>	GSM881669.ch1-vs-GSM881664.ch1
GSM881646.ch1	GSM881643.ch1	test_GSE36128_skin_EL35	ref_GSE36128_skin_EL32	22948079	GSE36128	GEO	GPL13936	nimble	EICHHORN-LORENZ.32:&nbsp-1&nbspboolean,EICHHORN-LORENZ.35:&nbsp+1&nbspboolean		PO:0009085_exocarp,2008,VINEYARD.PM_SOAVE,2009,GENOTYPE.CORVINA,<b>EICHHORN-LORENZ.35</b>	PO:0009085_exocarp,2008,VINEYARD.PM_SOAVE,2009,GENOTYPE.CORVINA,<b>EICHHORN-LORENZ.32</b>	GSM881646.ch1-vs-GSM881643.ch1
GSM881647.ch1	GSM881643.ch1	test_GSE36128_skin_EL35	ref_GSE36128_skin_EL32	22948079	GSE36128	GEO	GPL13936	nimble	EICHHORN-LORENZ.32:&nbsp-1&nbspboolean,EICHHORN-LORENZ.35:&nbsp+1&nbspboolean		PO:0009085_exocarp,2008,VINEYARD.PM_SOAVE,2009,GENOTYPE.CORVINA,<b>EICHHORN-LORENZ.35</b>	PO:0009085_exocarp,2008,VINEYARD.PM_SOAVE,2009,GENOTYPE.CORVINA,<b>EICHHORN-LORENZ.32</b>	GSM881647.ch1-vs-GSM881643.ch1
GSM881648.ch1	GSM881643.ch1	test_GSE36128_skin_EL35	ref_GSE36128_skin_EL32	22948079	GSE36128	GEO	GPL13936	nimble	EICHHORN-LORENZ.32:&nbsp-1&nbspboolean,EICHHORN-LORENZ.35:&nbsp+1&nbspboolean		PO:0009085_exocarp,2008,VINEYARD.PM_SOAVE,2009,GENOTYPE.CORVINA,<b>EICHHORN-LORENZ.35</b>	PO:0009085_exocarp,2008,VINEYARD.PM_SOAVE,2009,GENOTYPE.CORVINA,<b>EICHHORN-LORENZ.32</b>	GSM881648.ch1-vs-GSM881643.ch1
GSM881649.ch1	GSM881643.ch1	test_GSE36128_skin_EL36	ref_GSE36128_skin_EL32	22948079	GSE36128	GEO	GPL13936	nimble	EICHHORN-LORENZ.32:&nbsp-1&nbspboolean,EICHHORN-LORENZ.36:&nbsp+1&nbspboolean		PO:0009085_exocarp,2008,VINEYARD.PM_SOAVE,2009,GENOTYPE.CORVINA,<b>EICHHORN-LORENZ.36</b>	PO:0009085_exocarp,2008,VINEYARD.PM_SOAVE,2009,GENOTYPE.CORVINA,<b>EICHHORN-LORENZ.32</b>	GSM881649.ch1-vs-GSM881643.ch1
GSM881650.ch1	GSM881643.ch1	test_GSE36128_skin_EL36	ref_GSE36128_skin_EL32	22948079	GSE36128	GEO	GPL13936	nimble	EICHHORN-LORENZ.32:&nbsp-1&nbspboolean,EICHHORN-LORENZ.36:&nbsp+1&nbspboolean		PO:0009085_exocarp,2008,VINEYARD.PM_SOAVE,2009,GENOTYPE.CORVINA,<b>EICHHORN-LORENZ.36</b>	PO:0009085_exocarp,2008,VINEYARD.PM_SOAVE,2009,GENOTYPE.CORVINA,<b>EICHHORN-LORENZ.32</b>	GSM881650.ch1-vs-GSM881643.ch1
GSM881651.ch1	GSM881643.ch1	test_GSE36128_skin_EL36	ref_GSE36128_skin_EL32	22948079	GSE36128	GEO	GPL13936	nimble	EICHHORN-LORENZ.32:&nbsp-1&nbspboolean,EICHHORN-LORENZ.36:&nbsp+1&nbspboolean		PO:0009085_exocarp,2008,VINEYARD.PM_SOAVE,2009,GENOTYPE.CORVINA,<b>EICHHORN-LORENZ.36</b>	PO:0009085_exocarp,2008,VINEYARD.PM_SOAVE,2009,GENOTYPE.CORVINA,<b>EICHHORN-LORENZ.32</b>	GSM881651.ch1-vs-GSM881643.ch1
GSM881652.ch1	GSM881643.ch1	test_GSE36128_skin_EL38	ref_GSE36128_skin_EL32	22948079	GSE36128	GEO	GPL13936	nimble	EICHHORN-LORENZ.32:&nbsp-1&nbspboolean,EICHHORN-LORENZ.38:&nbsp+1&nbspboolean		PO:0009085_exocarp,2008,VINEYARD.PM_SOAVE,2009,GENOTYPE.CORVINA,<b>EICHHORN-LORENZ.38</b>	PO:0009085_exocarp,2008,VINEYARD.PM_SOAVE,2009,GENOTYPE.CORVINA,<b>EICHHORN-LORENZ.32</b>	GSM881652.ch1-vs-GSM881643.ch1
GSM881653.ch1	GSM881643.ch1	test_GSE36128_skin_EL38	ref_GSE36128_skin_EL32	22948079	GSE36128	GEO	GPL13936	nimble	EICHHORN-LORENZ.32:&nbsp-1&nbspboolean,EICHHORN-LORENZ.38:&nbsp+1&nbspboolean		PO:0009085_exocarp,2008,VINEYARD.PM_SOAVE,2009,GENOTYPE.CORVINA,<b>EICHHORN-LORENZ.38</b>	PO:0009085_exocarp,2008,VINEYARD.PM_SOAVE,2009,GENOTYPE.CORVINA,<b>EICHHORN-LORENZ.32</b>	GSM881653.ch1-vs-GSM881643.ch1
GSM881654.ch1	GSM881643.ch1	test_GSE36128_skin_EL38	ref_GSE36128_skin_EL32	22948079	GSE36128	GEO	GPL13936	nimble	EICHHORN-LORENZ.32:&nbsp-1&nbspboolean,EICHHORN-LORENZ.38:&nbsp+1&nbspboolean		PO:0009085_exocarp,2008,VINEYARD.PM_SOAVE,2009,GENOTYPE.CORVINA,<b>EICHHORN-LORENZ.38</b>	PO:0009085_exocarp,2008,VINEYARD.PM_SOAVE,2009,GENOTYPE.CORVINA,<b>EICHHORN-LORENZ.32</b>	GSM881654.ch1-vs-GSM881643.ch1
GSM881619.ch1	GSM881613.ch1	test_GSE36128_rachis_EL35	ref_GSE36128_rachis_EL29	22948079	GSE36128	GEO	GPL13936	nimble	EICHHORN-LORENZ.29:&nbsp-1&nbspboolean,EICHHORN-LORENZ.35:&nbsp+1&nbspboolean		PO:0020122_inflorescence_axis,2008,VINEYARD.PM_SOAVE,2009,GENOTYPE.CORVINA,<b>EICHHORN-LORENZ.35</b>	PO:0020122_inflorescence_axis,2008,VINEYARD.PM_SOAVE,2009,GENOTYPE.CORVINA,<b>EICHHORN-LORENZ.29</b>	GSM881619.ch1-vs-GSM881613.ch1
GSM881620.ch1	GSM881613.ch1	test_GSE36128_rachis_EL35	ref_GSE36128_rachis_EL29	22948079	GSE36128	GEO	GPL13936	nimble	EICHHORN-LORENZ.29:&nbsp-1&nbspboolean,EICHHORN-LORENZ.35:&nbsp+1&nbspboolean		PO:0020122_inflorescence_axis,2008,VINEYARD.PM_SOAVE,2009,GENOTYPE.CORVINA,<b>EICHHORN-LORENZ.35</b>	PO:0020122_inflorescence_axis,2008,VINEYARD.PM_SOAVE,2009,GENOTYPE.CORVINA,<b>EICHHORN-LORENZ.29</b>	GSM881620.ch1-vs-GSM881613.ch1
GSM881621.ch1	GSM881613.ch1	test_GSE36128_rachis_EL35	ref_GSE36128_rachis_EL29	22948079	GSE36128	GEO	GPL13936	nimble	EICHHORN-LORENZ.29:&nbsp-1&nbspboolean,EICHHORN-LORENZ.35:&nbsp+1&nbspboolean		PO:0020122_inflorescence_axis,2008,VINEYARD.PM_SOAVE,2009,GENOTYPE.CORVINA,<b>EICHHORN-LORENZ.35</b>	PO:0020122_inflorescence_axis,2008,VINEYARD.PM_SOAVE,2009,GENOTYPE.CORVINA,<b>EICHHORN-LORENZ.29</b>	GSM881621.ch1-vs-GSM881613.ch1
GSM881622.ch1	GSM881613.ch1	test_GSE36128_rachis_EL36	ref_GSE36128_rachis_EL29	22948079	GSE36128	GEO	GPL13936	nimble	EICHHORN-LORENZ.29:&nbsp-1&nbspboolean,EICHHORN-LORENZ.36:&nbsp+1&nbspboolean		PO:0020122_inflorescence_axis,2008,VINEYARD.PM_SOAVE,2009,GENOTYPE.CORVINA,<b>EICHHORN-LORENZ.36</b>	PO:0020122_inflorescence_axis,2008,VINEYARD.PM_SOAVE,2009,GENOTYPE.CORVINA,<b>EICHHORN-LORENZ.29</b>	GSM881622.ch1-vs-GSM881613.ch1
GSM881623.ch1	GSM881613.ch1	test_GSE36128_rachis_EL36	ref_GSE36128_rachis_EL29	22948079	GSE36128	GEO	GPL13936	nimble	EICHHORN-LORENZ.29:&nbsp-1&nbspboolean,EICHHORN-LORENZ.36:&nbsp+1&nbspboolean		PO:0020122_inflorescence_axis,2008,VINEYARD.PM_SOAVE,2009,GENOTYPE.CORVINA,<b>EICHHORN-LORENZ.36</b>	PO:0020122_inflorescence_axis,2008,VINEYARD.PM_SOAVE,2009,GENOTYPE.CORVINA,<b>EICHHORN-LORENZ.29</b>	GSM881623.ch1-vs-GSM881613.ch1
GSM881624.ch1	GSM881613.ch1	test_GSE36128_rachis_EL36	ref_GSE36128_rachis_EL29	22948079	GSE36128	GEO	GPL13936	nimble	EICHHORN-LORENZ.29:&nbsp-1&nbspboolean,EICHHORN-LORENZ.36:&nbsp+1&nbspboolean		PO:0020122_inflorescence_axis,2008,VINEYARD.PM_SOAVE,2009,GENOTYPE.CORVINA,<b>EICHHORN-LORENZ.36</b>	PO:0020122_inflorescence_axis,2008,VINEYARD.PM_SOAVE,2009,GENOTYPE.CORVINA,<b>EICHHORN-LORENZ.29</b>	GSM881624.ch1-vs-GSM881613.ch1
GSM881625.ch1	GSM881613.ch1	test_GSE36128_rachis_EL38	ref_GSE36128_rachis_EL29	22948079	GSE36128	GEO	GPL13936	nimble	EICHHORN-LORENZ.29:&nbsp-1&nbspboolean,EICHHORN-LORENZ.38:&nbsp+1&nbspboolean		PO:0020122_inflorescence_axis,2008,VINEYARD.PM_SOAVE,2009,GENOTYPE.CORVINA,<b>EICHHORN-LORENZ.38</b>	PO:0020122_inflorescence_axis,2008,VINEYARD.PM_SOAVE,2009,GENOTYPE.CORVINA,<b>EICHHORN-LORENZ.29</b>	GSM881625.ch1-vs-GSM881613.ch1
GSM881626.ch1	GSM881613.ch1	test_GSE36128_rachis_EL38	ref_GSE36128_rachis_EL29	22948079	GSE36128	GEO	GPL13936	nimble	EICHHORN-LORENZ.29:&nbsp-1&nbspboolean,EICHHORN-LORENZ.38:&nbsp+1&nbspboolean		PO:0020122_inflorescence_axis,2008,VINEYARD.PM_SOAVE,2009,GENOTYPE.CORVINA,<b>EICHHORN-LORENZ.38</b>	PO:0020122_inflorescence_axis,2008,VINEYARD.PM_SOAVE,2009,GENOTYPE.CORVINA,<b>EICHHORN-LORENZ.29</b>	GSM881626.ch1-vs-GSM881613.ch1
GSM881627.ch1	GSM881613.ch1	test_GSE36128_rachis_EL38	ref_GSE36128_rachis_EL29	22948079	GSE36128	GEO	GPL13936	nimble	EICHHORN-LORENZ.29:&nbsp-1&nbspboolean,EICHHORN-LORENZ.38:&nbsp+1&nbspboolean		PO:0020122_inflorescence_axis,2008,VINEYARD.PM_SOAVE,2009,GENOTYPE.CORVINA,<b>EICHHORN-LORENZ.38</b>	PO:0020122_inflorescence_axis,2008,VINEYARD.PM_SOAVE,2009,GENOTYPE.CORVINA,<b>EICHHORN-LORENZ.29</b>	GSM881627.ch1-vs-GSM881613.ch1
GSM881592.ch1	GSM881586.ch1	test_GSE36128_leaf_EL43	ref_GSE36128_leaf_EL14	22948079	GSE36128	GEO	GPL13936	nimble	EICHHORN-LORENZ.14:&nbsp-1&nbspboolean,EICHHORN-LORENZ.43:&nbsp+1&nbspboolean		PO:0025035_leaf,2008,VINEYARD.PM_SOAVE,2009,GENOTYPE.CORVINA,<b>EICHHORN-LORENZ.43</b>	PO:0025035_leaf,2008,VINEYARD.PM_SOAVE,2009,GENOTYPE.CORVINA,<b>EICHHORN-LORENZ.14</b>	GSM881592.ch1-vs-GSM881586.ch1
GSM881593.ch1	GSM881586.ch1	test_GSE36128_leaf_EL43	ref_GSE36128_leaf_EL14	22948079	GSE36128	GEO	GPL13936	nimble	EICHHORN-LORENZ.14:&nbsp-1&nbspboolean,EICHHORN-LORENZ.43:&nbsp+1&nbspboolean		PO:0025035_leaf,2008,VINEYARD.PM_SOAVE,2009,GENOTYPE.CORVINA,<b>EICHHORN-LORENZ.43</b>	PO:0025035_leaf,2008,VINEYARD.PM_SOAVE,2009,GENOTYPE.CORVINA,<b>EICHHORN-LORENZ.14</b>	GSM881593.ch1-vs-GSM881586.ch1
GSM881594.ch1	GSM881586.ch1	test_GSE36128_leaf_EL43	ref_GSE36128_leaf_EL14	22948079	GSE36128	GEO	GPL13936	nimble	EICHHORN-LORENZ.14:&nbsp-1&nbspboolean,EICHHORN-LORENZ.43:&nbsp+1&nbspboolean		PO:0025035_leaf,2008,VINEYARD.PM_SOAVE,2009,GENOTYPE.CORVINA,<b>EICHHORN-LORENZ.43</b>	PO:0025035_leaf,2008,VINEYARD.PM_SOAVE,2009,GENOTYPE.CORVINA,<b>EICHHORN-LORENZ.14</b>	GSM881594.ch1-vs-GSM881586.ch1
GSM881553.ch1	GSM881550.ch1	test_GSE36128_flesh_EL35	ref_GSE36128_flesh_EL32	22948079	GSE36128	GEO	GPL13936	nimble	EICHHORN-LORENZ.32:&nbsp-1&nbspboolean,EICHHORN-LORENZ.35:&nbsp+1&nbspboolean		PO:0009087_mesocarp,2008,VINEYARD.PM_SOAVE,2009,GENOTYPE.CORVINA,<b>EICHHORN-LORENZ.35</b>	PO:0009087_mesocarp,2008,VINEYARD.PM_SOAVE,2009,GENOTYPE.CORVINA,<b>EICHHORN-LORENZ.32</b>	GSM881553.ch1-vs-GSM881550.ch1
GSM881554.ch1	GSM881550.ch1	test_GSE36128_flesh_EL35	ref_GSE36128_flesh_EL32	22948079	GSE36128	GEO	GPL13936	nimble	EICHHORN-LORENZ.32:&nbsp-1&nbspboolean,EICHHORN-LORENZ.35:&nbsp+1&nbspboolean		PO:0009087_mesocarp,2008,VINEYARD.PM_SOAVE,2009,GENOTYPE.CORVINA,<b>EICHHORN-LORENZ.35</b>	PO:0009087_mesocarp,2008,VINEYARD.PM_SOAVE,2009,GENOTYPE.CORVINA,<b>EICHHORN-LORENZ.32</b>	GSM881554.ch1-vs-GSM881550.ch1
GSM881555.ch1	GSM881550.ch1	test_GSE36128_flesh_EL35	ref_GSE36128_flesh_EL32	22948079	GSE36128	GEO	GPL13936	nimble	EICHHORN-LORENZ.32:&nbsp-1&nbspboolean,EICHHORN-LORENZ.35:&nbsp+1&nbspboolean		PO:0009087_mesocarp,2008,VINEYARD.PM_SOAVE,2009,GENOTYPE.CORVINA,<b>EICHHORN-LORENZ.35</b>	PO:0009087_mesocarp,2008,VINEYARD.PM_SOAVE,2009,GENOTYPE.CORVINA,<b>EICHHORN-LORENZ.32</b>	GSM881555.ch1-vs-GSM881550.ch1
GSM881556.ch1	GSM881550.ch1	test_GSE36128_flesh_EL36	ref_GSE36128_flesh_EL32	22948079	GSE36128	GEO	GPL13936	nimble	EICHHORN-LORENZ.32:&nbsp-1&nbspboolean,EICHHORN-LORENZ.36:&nbsp+1&nbspboolean		PO:0009087_mesocarp,2008,VINEYARD.PM_SOAVE,2009,GENOTYPE.CORVINA,<b>EICHHORN-LORENZ.36</b>	PO:0009087_mesocarp,2008,VINEYARD.PM_SOAVE,2009,GENOTYPE.CORVINA,<b>EICHHORN-LORENZ.32</b>	GSM881556.ch1-vs-GSM881550.ch1
GSM881557.ch1	GSM881550.ch1	test_GSE36128_flesh_EL36	ref_GSE36128_flesh_EL32	22948079	GSE36128	GEO	GPL13936	nimble	EICHHORN-LORENZ.32:&nbsp-1&nbspboolean,EICHHORN-LORENZ.36:&nbsp+1&nbspboolean		PO:0009087_mesocarp,2008,VINEYARD.PM_SOAVE,2009,GENOTYPE.CORVINA,<b>EICHHORN-LORENZ.36</b>	PO:0009087_mesocarp,2008,VINEYARD.PM_SOAVE,2009,GENOTYPE.CORVINA,<b>EICHHORN-LORENZ.32</b>	GSM881557.ch1-vs-GSM881550.ch1
GSM881558.ch1	GSM881550.ch1	test_GSE36128_flesh_EL36	ref_GSE36128_flesh_EL32	22948079	GSE36128	GEO	GPL13936	nimble	EICHHORN-LORENZ.32:&nbsp-1&nbspboolean,EICHHORN-LORENZ.36:&nbsp+1&nbspboolean		PO:0009087_mesocarp,2008,VINEYARD.PM_SOAVE,2009,GENOTYPE.CORVINA,<b>EICHHORN-LORENZ.36</b>	PO:0009087_mesocarp,2008,VINEYARD.PM_SOAVE,2009,GENOTYPE.CORVINA,<b>EICHHORN-LORENZ.32</b>	GSM881558.ch1-vs-GSM881550.ch1
GSM881559.ch1	GSM881550.ch1	test_GSE36128_flesh_EL38	ref_GSE36128_flesh_EL32	22948079	GSE36128	GEO	GPL13936	nimble	EICHHORN-LORENZ.32:&nbsp-1&nbspboolean,EICHHORN-LORENZ.38:&nbsp+1&nbspboolean		PO:0009087_mesocarp,2008,VINEYARD.PM_SOAVE,2009,GENOTYPE.CORVINA,<b>EICHHORN-LORENZ.38</b>	PO:0009087_mesocarp,2008,VINEYARD.PM_SOAVE,2009,GENOTYPE.CORVINA,<b>EICHHORN-LORENZ.32</b>	GSM881559.ch1-vs-GSM881550.ch1
GSM881560.ch1	GSM881550.ch1	test_GSE36128_flesh_EL38	ref_GSE36128_flesh_EL32	22948079	GSE36128	GEO	GPL13936	nimble	EICHHORN-LORENZ.32:&nbsp-1&nbspboolean,EICHHORN-LORENZ.38:&nbsp+1&nbspboolean		PO:0009087_mesocarp,2008,VINEYARD.PM_SOAVE,2009,GENOTYPE.CORVINA,<b>EICHHORN-LORENZ.38</b>	PO:0009087_mesocarp,2008,VINEYARD.PM_SOAVE,2009,GENOTYPE.CORVINA,<b>EICHHORN-LORENZ.32</b>	GSM881560.ch1-vs-GSM881550.ch1
GSM881561.ch1	GSM881550.ch1	test_GSE36128_flesh_EL38	ref_GSE36128_flesh_EL32	22948079	GSE36128	GEO	GPL13936	nimble	EICHHORN-LORENZ.32:&nbsp-1&nbspboolean,EICHHORN-LORENZ.38:&nbsp+1&nbspboolean		PO:0009087_mesocarp,2008,VINEYARD.PM_SOAVE,2009,GENOTYPE.CORVINA,<b>EICHHORN-LORENZ.38</b>	PO:0009087_mesocarp,2008,VINEYARD.PM_SOAVE,2009,GENOTYPE.CORVINA,<b>EICHHORN-LORENZ.32</b>	GSM881561.ch1-vs-GSM881550.ch1
GSM881526.ch1	GSM881520.ch1	test_GSE36128_pericarp_EL35	ref_GSE36128_pericarp_EL29	22948079	GSE36128	GEO	GPL13936	nimble	EICHHORN-LORENZ.29:&nbsp-1&nbspboolean,EICHHORN-LORENZ.35:&nbsp+1&nbspboolean		PO:0009084_pericarp,2008,VINEYARD.PM_SOAVE,2009,GENOTYPE.CORVINA,<b>EICHHORN-LORENZ.35</b>	PO:0009084_pericarp,2008,VINEYARD.PM_SOAVE,2009,GENOTYPE.CORVINA,<b>EICHHORN-LORENZ.29</b>	GSM881526.ch1-vs-GSM881520.ch1
GSM881527.ch1	GSM881520.ch1	test_GSE36128_pericarp_EL35	ref_GSE36128_pericarp_EL29	22948079	GSE36128	GEO	GPL13936	nimble	EICHHORN-LORENZ.29:&nbsp-1&nbspboolean,EICHHORN-LORENZ.35:&nbsp+1&nbspboolean		PO:0009084_pericarp,2008,VINEYARD.PM_SOAVE,2009,GENOTYPE.CORVINA,<b>EICHHORN-LORENZ.35</b>	PO:0009084_pericarp,2008,VINEYARD.PM_SOAVE,2009,GENOTYPE.CORVINA,<b>EICHHORN-LORENZ.29</b>	GSM881527.ch1-vs-GSM881520.ch1
GSM881528.ch1	GSM881520.ch1	test_GSE36128_pericarp_EL35	ref_GSE36128_pericarp_EL29	22948079	GSE36128	GEO	GPL13936	nimble	EICHHORN-LORENZ.29:&nbsp-1&nbspboolean,EICHHORN-LORENZ.35:&nbsp+1&nbspboolean		PO:0009084_pericarp,2008,VINEYARD.PM_SOAVE,2009,GENOTYPE.CORVINA,<b>EICHHORN-LORENZ.35</b>	PO:0009084_pericarp,2008,VINEYARD.PM_SOAVE,2009,GENOTYPE.CORVINA,<b>EICHHORN-LORENZ.29</b>	GSM881528.ch1-vs-GSM881520.ch1
GSM881529.ch1	GSM881520.ch1	test_GSE36128_pericarp_EL36	ref_GSE36128_pericarp_EL29	22948079	GSE36128	GEO	GPL13936	nimble	EICHHORN-LORENZ.29:&nbsp-1&nbspboolean,EICHHORN-LORENZ.36:&nbsp+1&nbspboolean		PO:0009084_pericarp,2008,VINEYARD.PM_SOAVE,2009,GENOTYPE.CORVINA,<b>EICHHORN-LORENZ.36</b>	PO:0009084_pericarp,2008,VINEYARD.PM_SOAVE,2009,GENOTYPE.CORVINA,<b>EICHHORN-LORENZ.29</b>	GSM881529.ch1-vs-GSM881520.ch1
GSM881530.ch1	GSM881520.ch1	test_GSE36128_pericarp_EL36	ref_GSE36128_pericarp_EL29	22948079	GSE36128	GEO	GPL13936	nimble	EICHHORN-LORENZ.29:&nbsp-1&nbspboolean,EICHHORN-LORENZ.36:&nbsp+1&nbspboolean		PO:0009084_pericarp,2008,VINEYARD.PM_SOAVE,2009,GENOTYPE.CORVINA,<b>EICHHORN-LORENZ.36</b>	PO:0009084_pericarp,2008,VINEYARD.PM_SOAVE,2009,GENOTYPE.CORVINA,<b>EICHHORN-LORENZ.29</b>	GSM881530.ch1-vs-GSM881520.ch1
GSM881531.ch1	GSM881520.ch1	test_GSE36128_pericarp_EL36	ref_GSE36128_pericarp_EL29	22948079	GSE36128	GEO	GPL13936	nimble	EICHHORN-LORENZ.29:&nbsp-1&nbspboolean,EICHHORN-LORENZ.36:&nbsp+1&nbspboolean		PO:0009084_pericarp,2008,VINEYARD.PM_SOAVE,2009,GENOTYPE.CORVINA,<b>EICHHORN-LORENZ.36</b>	PO:0009084_pericarp,2008,VINEYARD.PM_SOAVE,2009,GENOTYPE.CORVINA,<b>EICHHORN-LORENZ.29</b>	GSM881531.ch1-vs-GSM881520.ch1
GSM881532.ch1	GSM881520.ch1	test_GSE36128_pericarp_EL38	ref_GSE36128_pericarp_EL29	22948079	GSE36128	GEO	GPL13936	nimble	EICHHORN-LORENZ.29:&nbsp-1&nbspboolean,EICHHORN-LORENZ.38:&nbsp+1&nbspboolean		PO:0009084_pericarp,2008,VINEYARD.PM_SOAVE,2009,GENOTYPE.CORVINA,<b>EICHHORN-LORENZ.38</b>	PO:0009084_pericarp,2008,VINEYARD.PM_SOAVE,2009,GENOTYPE.CORVINA,<b>EICHHORN-LORENZ.29</b>	GSM881532.ch1-vs-GSM881520.ch1
GSM881533.ch1	GSM881520.ch1	test_GSE36128_pericarp_EL38	ref_GSE36128_pericarp_EL29	22948079	GSE36128	GEO	GPL13936	nimble	EICHHORN-LORENZ.29:&nbsp-1&nbspboolean,EICHHORN-LORENZ.38:&nbsp+1&nbspboolean		PO:0009084_pericarp,2008,VINEYARD.PM_SOAVE,2009,GENOTYPE.CORVINA,<b>EICHHORN-LORENZ.38</b>	PO:0009084_pericarp,2008,VINEYARD.PM_SOAVE,2009,GENOTYPE.CORVINA,<b>EICHHORN-LORENZ.29</b>	GSM881533.ch1-vs-GSM881520.ch1
GSM881534.ch1	GSM881520.ch1	test_GSE36128_pericarp_EL38	ref_GSE36128_pericarp_EL29	22948079	GSE36128	GEO	GPL13936	nimble	EICHHORN-LORENZ.29:&nbsp-1&nbspboolean,EICHHORN-LORENZ.38:&nbsp+1&nbspboolean		PO:0009084_pericarp,2008,VINEYARD.PM_SOAVE,2009,GENOTYPE.CORVINA,<b>EICHHORN-LORENZ.38</b>	PO:0009084_pericarp,2008,VINEYARD.PM_SOAVE,2009,GENOTYPE.CORVINA,<b>EICHHORN-LORENZ.29</b>	GSM881534.ch1-vs-GSM881520.ch1
GSM881628.ch1	GSM881634.ch1	test_GSE36128_seed_EL35	ref_GSE36128_seed_EL29	22948079	GSE36128	GEO	GPL13936	nimble	EICHHORN-LORENZ.29:&nbsp-1&nbspboolean,EICHHORN-LORENZ.35:&nbsp+1&nbspboolean		PO:0009010_seed,2008,VINEYARD.PM_SOAVE,2009,GENOTYPE.CORVINA,<b>EICHHORN-LORENZ.35</b>	PO:0009010_seed,2008,VINEYARD.PM_SOAVE,2009,GENOTYPE.CORVINA,<b>EICHHORN-LORENZ.29</b>	GSM881628.ch1-vs-GSM881634.ch1
GSM881629.ch1	GSM881634.ch1	test_GSE36128_seed_EL35	ref_GSE36128_seed_EL29	22948079	GSE36128	GEO	GPL13936	nimble	EICHHORN-LORENZ.29:&nbsp-1&nbspboolean,EICHHORN-LORENZ.35:&nbsp+1&nbspboolean		PO:0009010_seed,2008,VINEYARD.PM_SOAVE,2009,GENOTYPE.CORVINA,<b>EICHHORN-LORENZ.35</b>	PO:0009010_seed,2008,VINEYARD.PM_SOAVE,2009,GENOTYPE.CORVINA,<b>EICHHORN-LORENZ.29</b>	GSM881629.ch1-vs-GSM881634.ch1
GSM881630.ch1	GSM881634.ch1	test_GSE36128_seed_EL35	ref_GSE36128_seed_EL29	22948079	GSE36128	GEO	GPL13936	nimble	EICHHORN-LORENZ.29:&nbsp-1&nbspboolean,EICHHORN-LORENZ.35:&nbsp+1&nbspboolean		PO:0009010_seed,2008,VINEYARD.PM_SOAVE,2009,GENOTYPE.CORVINA,<b>EICHHORN-LORENZ.35</b>	PO:0009010_seed,2008,VINEYARD.PM_SOAVE,2009,GENOTYPE.CORVINA,<b>EICHHORN-LORENZ.29</b>	GSM881630.ch1-vs-GSM881634.ch1
GSM881631.ch1	GSM881634.ch1	test_GSE36128_seed_EL36	ref_GSE36128_seed_EL29	22948079	GSE36128	GEO	GPL13936	nimble	EICHHORN-LORENZ.29:&nbsp-1&nbspboolean,EICHHORN-LORENZ.36:&nbsp+1&nbspboolean		PO:0009010_seed,2008,VINEYARD.PM_SOAVE,2009,GENOTYPE.CORVINA,<b>EICHHORN-LORENZ.36</b>	PO:0009010_seed,2008,VINEYARD.PM_SOAVE,2009,GENOTYPE.CORVINA,<b>EICHHORN-LORENZ.29</b>	GSM881631.ch1-vs-GSM881634.ch1
GSM881632.ch1	GSM881634.ch1	test_GSE36128_seed_EL36	ref_GSE36128_seed_EL29	22948079	GSE36128	GEO	GPL13936	nimble	EICHHORN-LORENZ.29:&nbsp-1&nbspboolean,EICHHORN-LORENZ.36:&nbsp+1&nbspboolean		PO:0009010_seed,2008,VINEYARD.PM_SOAVE,2009,GENOTYPE.CORVINA,<b>EICHHORN-LORENZ.36</b>	PO:0009010_seed,2008,VINEYARD.PM_SOAVE,2009,GENOTYPE.CORVINA,<b>EICHHORN-LORENZ.29</b>	GSM881632.ch1-vs-GSM881634.ch1
GSM881633.ch1	GSM881634.ch1	test_GSE36128_seed_EL36	ref_GSE36128_seed_EL29	22948079	GSE36128	GEO	GPL13936	nimble	EICHHORN-LORENZ.29:&nbsp-1&nbspboolean,EICHHORN-LORENZ.36:&nbsp+1&nbspboolean		PO:0009010_seed,2008,VINEYARD.PM_SOAVE,2009,GENOTYPE.CORVINA,<b>EICHHORN-LORENZ.36</b>	PO:0009010_seed,2008,VINEYARD.PM_SOAVE,2009,GENOTYPE.CORVINA,<b>EICHHORN-LORENZ.29</b>	GSM881633.ch1-vs-GSM881634.ch1
GSM605581.ch1	GSM605578.ch1	test_GSE24561_EL34	ref_GSE24561_EL33	21219654	GSE24561	GEO	GrapeGena520510F_custom	affymetrix	EICHHORN-LORENZ.33:&nbsp-1&nbspboolean,EICHHORN-LORENZ.34:&nbsp+1&nbspboolean		PO:0009085_exocarp,2008,GENOTYPE.NORTON,VINEYARD.FES_MISSOURI_US,<b>EICHHORN-LORENZ.34</b>	PO:0009085_exocarp,2008,GENOTYPE.NORTON,VINEYARD.FES_MISSOURI_US,<b>EICHHORN-LORENZ.33</b>	GSM605581.ch1-vs-GSM605578.ch1
GSM605582.ch1	GSM605578.ch1	test_GSE24561_EL34	ref_GSE24561_EL33	21219654	GSE24561	GEO	GrapeGena520510F_custom	affymetrix	EICHHORN-LORENZ.33:&nbsp-1&nbspboolean,EICHHORN-LORENZ.34:&nbsp+1&nbspboolean		PO:0009085_exocarp,2008,GENOTYPE.NORTON,VINEYARD.FES_MISSOURI_US,<b>EICHHORN-LORENZ.34</b>	PO:0009085_exocarp,2008,GENOTYPE.NORTON,VINEYARD.FES_MISSOURI_US,<b>EICHHORN-LORENZ.33</b>	GSM605582.ch1-vs-GSM605578.ch1
GSM605583.ch1	GSM605578.ch1	test_GSE24561_EL34	ref_GSE24561_EL33	21219654	GSE24561	GEO	GrapeGena520510F_custom	affymetrix	EICHHORN-LORENZ.33:&nbsp-1&nbspboolean,EICHHORN-LORENZ.34:&nbsp+1&nbspboolean		PO:0009085_exocarp,2008,GENOTYPE.NORTON,VINEYARD.FES_MISSOURI_US,<b>EICHHORN-LORENZ.34</b>	PO:0009085_exocarp,2008,GENOTYPE.NORTON,VINEYARD.FES_MISSOURI_US,<b>EICHHORN-LORENZ.33</b>	GSM605583.ch1-vs-GSM605578.ch1
GSM605584.ch1	GSM605578.ch1	test_GSE24561_EL35	ref_GSE24561_EL33	21219654	GSE24561	GEO	GrapeGena520510F_custom	affymetrix	EICHHORN-LORENZ.33:&nbsp-1&nbspboolean,EICHHORN-LORENZ.35:&nbsp+1&nbspboolean		PO:0009085_exocarp,2008,GENOTYPE.NORTON,VINEYARD.FES_MISSOURI_US,<b>EICHHORN-LORENZ.35</b>	PO:0009085_exocarp,2008,GENOTYPE.NORTON,VINEYARD.FES_MISSOURI_US,<b>EICHHORN-LORENZ.33</b>	GSM605584.ch1-vs-GSM605578.ch1
GSM605585.ch1	GSM605578.ch1	test_GSE24561_EL35	ref_GSE24561_EL33	21219654	GSE24561	GEO	GrapeGena520510F_custom	affymetrix	EICHHORN-LORENZ.33:&nbsp-1&nbspboolean,EICHHORN-LORENZ.35:&nbsp+1&nbspboolean		PO:0009085_exocarp,2008,GENOTYPE.NORTON,VINEYARD.FES_MISSOURI_US,<b>EICHHORN-LORENZ.35</b>	PO:0009085_exocarp,2008,GENOTYPE.NORTON,VINEYARD.FES_MISSOURI_US,<b>EICHHORN-LORENZ.33</b>	GSM605585.ch1-vs-GSM605578.ch1
GSM605586.ch1	GSM605578.ch1	test_GSE24561_EL35	ref_GSE24561_EL33	21219654	GSE24561	GEO	GrapeGena520510F_custom	affymetrix	EICHHORN-LORENZ.33:&nbsp-1&nbspboolean,EICHHORN-LORENZ.35:&nbsp+1&nbspboolean		PO:0009085_exocarp,2008,GENOTYPE.NORTON,VINEYARD.FES_MISSOURI_US,<b>EICHHORN-LORENZ.35</b>	PO:0009085_exocarp,2008,GENOTYPE.NORTON,VINEYARD.FES_MISSOURI_US,<b>EICHHORN-LORENZ.33</b>	GSM605586.ch1-vs-GSM605578.ch1
GSM605587.ch1	GSM605578.ch1	test_GSE24561_EL36	ref_GSE24561_EL33	21219654	GSE24561	GEO	GrapeGena520510F_custom	affymetrix	EICHHORN-LORENZ.33:&nbsp-1&nbspboolean,EICHHORN-LORENZ.36:&nbsp+1&nbspboolean		PO:0009085_exocarp,2008,GENOTYPE.NORTON,VINEYARD.FES_MISSOURI_US,<b>EICHHORN-LORENZ.36</b>	PO:0009085_exocarp,2008,GENOTYPE.NORTON,VINEYARD.FES_MISSOURI_US,<b>EICHHORN-LORENZ.33</b>	GSM605587.ch1-vs-GSM605578.ch1
GSM605588.ch1	GSM605578.ch1	test_GSE24561_EL36	ref_GSE24561_EL33	21219654	GSE24561	GEO	GrapeGena520510F_custom	affymetrix	EICHHORN-LORENZ.33:&nbsp-1&nbspboolean,EICHHORN-LORENZ.36:&nbsp+1&nbspboolean		PO:0009085_exocarp,2008,GENOTYPE.NORTON,VINEYARD.FES_MISSOURI_US,<b>EICHHORN-LORENZ.36</b>	PO:0009085_exocarp,2008,GENOTYPE.NORTON,VINEYARD.FES_MISSOURI_US,<b>EICHHORN-LORENZ.33</b>	GSM605588.ch1-vs-GSM605578.ch1
GSM605589.ch1	GSM605578.ch1	test_GSE24561_EL36	ref_GSE24561_EL33	21219654	GSE24561	GEO	GrapeGena520510F_custom	affymetrix	EICHHORN-LORENZ.33:&nbsp-1&nbspboolean,EICHHORN-LORENZ.36:&nbsp+1&nbspboolean		PO:0009085_exocarp,2008,GENOTYPE.NORTON,VINEYARD.FES_MISSOURI_US,<b>EICHHORN-LORENZ.36</b>	PO:0009085_exocarp,2008,GENOTYPE.NORTON,VINEYARD.FES_MISSOURI_US,<b>EICHHORN-LORENZ.33</b>	GSM605589.ch1-vs-GSM605578.ch1
GSM605590.ch1	GSM605578.ch1	test_GSE24561_EL37	ref_GSE24561_EL33	21219654	GSE24561	GEO	GrapeGena520510F_custom	affymetrix	EICHHORN-LORENZ.33:&nbsp-1&nbspboolean,EICHHORN-LORENZ.37:&nbsp+1&nbspboolean		PO:0009085_exocarp,2008,GENOTYPE.NORTON,VINEYARD.FES_MISSOURI_US,<b>EICHHORN-LORENZ.37</b>	PO:0009085_exocarp,2008,GENOTYPE.NORTON,VINEYARD.FES_MISSOURI_US,<b>EICHHORN-LORENZ.33</b>	GSM605590.ch1-vs-GSM605578.ch1
GSM605591.ch1	GSM605578.ch1	test_GSE24561_EL37	ref_GSE24561_EL33	21219654	GSE24561	GEO	GrapeGena520510F_custom	affymetrix	EICHHORN-LORENZ.33:&nbsp-1&nbspboolean,EICHHORN-LORENZ.37:&nbsp+1&nbspboolean		PO:0009085_exocarp,2008,GENOTYPE.NORTON,VINEYARD.FES_MISSOURI_US,<b>EICHHORN-LORENZ.37</b>	PO:0009085_exocarp,2008,GENOTYPE.NORTON,VINEYARD.FES_MISSOURI_US,<b>EICHHORN-LORENZ.33</b>	GSM605591.ch1-vs-GSM605578.ch1
GSM605592.ch1	GSM605578.ch1	test_GSE24561_EL37	ref_GSE24561_EL33	21219654	GSE24561	GEO	GrapeGena520510F_custom	affymetrix	EICHHORN-LORENZ.33:&nbsp-1&nbspboolean,EICHHORN-LORENZ.37:&nbsp+1&nbspboolean		PO:0009085_exocarp,2008,GENOTYPE.NORTON,VINEYARD.FES_MISSOURI_US,<b>EICHHORN-LORENZ.37</b>	PO:0009085_exocarp,2008,GENOTYPE.NORTON,VINEYARD.FES_MISSOURI_US,<b>EICHHORN-LORENZ.33</b>	GSM605592.ch1-vs-GSM605578.ch1
GSM605593.ch1	GSM605578.ch1	test_GSE24561_EL38	ref_GSE24561_EL33	21219654	GSE24561	GEO	GrapeGena520510F_custom	affymetrix	EICHHORN-LORENZ.33:&nbsp-1&nbspboolean,EICHHORN-LORENZ.38:&nbsp+1&nbspboolean		PO:0009085_exocarp,2008,GENOTYPE.NORTON,VINEYARD.FES_MISSOURI_US,<b>EICHHORN-LORENZ.38</b>	PO:0009085_exocarp,2008,GENOTYPE.NORTON,VINEYARD.FES_MISSOURI_US,<b>EICHHORN-LORENZ.33</b>	GSM605593.ch1-vs-GSM605578.ch1
GSM605594.ch1	GSM605578.ch1	test_GSE24561_EL38	ref_GSE24561_EL33	21219654	GSE24561	GEO	GrapeGena520510F_custom	affymetrix	EICHHORN-LORENZ.33:&nbsp-1&nbspboolean,EICHHORN-LORENZ.38:&nbsp+1&nbspboolean		PO:0009085_exocarp,2008,GENOTYPE.NORTON,VINEYARD.FES_MISSOURI_US,<b>EICHHORN-LORENZ.38</b>	PO:0009085_exocarp,2008,GENOTYPE.NORTON,VINEYARD.FES_MISSOURI_US,<b>EICHHORN-LORENZ.33</b>	GSM605594.ch1-vs-GSM605578.ch1
GSM605595.ch1	GSM605578.ch1	test_GSE24561_EL38	ref_GSE24561_EL33	21219654	GSE24561	GEO	GrapeGena520510F_custom	affymetrix	EICHHORN-LORENZ.33:&nbsp-1&nbspboolean,EICHHORN-LORENZ.38:&nbsp+1&nbspboolean		PO:0009085_exocarp,2008,GENOTYPE.NORTON,VINEYARD.FES_MISSOURI_US,<b>EICHHORN-LORENZ.38</b>	PO:0009085_exocarp,2008,GENOTYPE.NORTON,VINEYARD.FES_MISSOURI_US,<b>EICHHORN-LORENZ.33</b>	GSM605595.ch1-vs-GSM605578.ch1
GSM287881.ch1	GSM287866.ch1	test_GSE11406_GREENSOFT_PROXIMAL	ref_GSE11406_GREENHARD_PROXIMAL	18642093	GSE11406	GEO	Vitis_Vinifera_Affy	affymetrix	EICHHORN-LORENZ.33:&nbsp-1&nbspboolean,EICHHORN-LORENZ.34:&nbsp+1&nbspboolean		2006,PO:0008002_fruit_proximal_end,GENOTYPE.CABERNET_SAUVIGNON,VINEYARD.OSOYOOS_BC_CANADA,<b>EICHHORN-LORENZ.34</b>	2006,PO:0008002_fruit_proximal_end,GENOTYPE.CABERNET_SAUVIGNON,VINEYARD.OSOYOOS_BC_CANADA,<b>EICHHORN-LORENZ.33</b>	GSM287881.ch1-vs-GSM287866.ch1
GSM287882.ch1	GSM287866.ch1	test_GSE11406_GREENSOFT_PROXIMAL	ref_GSE11406_GREENHARD_PROXIMAL	18642093	GSE11406	GEO	Vitis_Vinifera_Affy	affymetrix	EICHHORN-LORENZ.33:&nbsp-1&nbspboolean,EICHHORN-LORENZ.34:&nbsp+1&nbspboolean		2006,PO:0008002_fruit_proximal_end,GENOTYPE.CABERNET_SAUVIGNON,VINEYARD.OSOYOOS_BC_CANADA,<b>EICHHORN-LORENZ.34</b>	2006,PO:0008002_fruit_proximal_end,GENOTYPE.CABERNET_SAUVIGNON,VINEYARD.OSOYOOS_BC_CANADA,<b>EICHHORN-LORENZ.33</b>	GSM287882.ch1-vs-GSM287866.ch1
GSM287885.ch1	GSM287866.ch1	test_GSE11406_GREENSOFT_PROXIMAL	ref_GSE11406_GREENHARD_PROXIMAL	18642093	GSE11406	GEO	Vitis_Vinifera_Affy	affymetrix	EICHHORN-LORENZ.33:&nbsp-1&nbspboolean,EICHHORN-LORENZ.34:&nbsp+1&nbspboolean		2006,PO:0008002_fruit_proximal_end,GENOTYPE.CABERNET_SAUVIGNON,VINEYARD.OSOYOOS_BC_CANADA,<b>EICHHORN-LORENZ.34</b>	2006,PO:0008002_fruit_proximal_end,GENOTYPE.CABERNET_SAUVIGNON,VINEYARD.OSOYOOS_BC_CANADA,<b>EICHHORN-LORENZ.33</b>	GSM287885.ch1-vs-GSM287866.ch1
GSM287886.ch1	GSM287866.ch1	test_GSE11406_GREENSOFT_PROXIMAL	ref_GSE11406_GREENHARD_PROXIMAL	18642093	GSE11406	GEO	Vitis_Vinifera_Affy	affymetrix	EICHHORN-LORENZ.33:&nbsp-1&nbspboolean,EICHHORN-LORENZ.34:&nbsp+1&nbspboolean		2006,PO:0008002_fruit_proximal_end,GENOTYPE.CABERNET_SAUVIGNON,VINEYARD.OSOYOOS_BC_CANADA,<b>EICHHORN-LORENZ.34</b>	2006,PO:0008002_fruit_proximal_end,GENOTYPE.CABERNET_SAUVIGNON,VINEYARD.OSOYOOS_BC_CANADA,<b>EICHHORN-LORENZ.33</b>	GSM287886.ch1-vs-GSM287866.ch1
GSM287889.ch1	GSM287866.ch1	test_GSE11406_PINKSOFT_PROXIMAL	ref_GSE11406_GREENHARD_PROXIMAL	18642093	GSE11406	GEO	Vitis_Vinifera_Affy	affymetrix	EICHHORN-LORENZ.33:&nbsp-1&nbspboolean,EICHHORN-LORENZ.35:&nbsp+1&nbspboolean		2006,PO:0008002_fruit_proximal_end,GENOTYPE.CABERNET_SAUVIGNON,VINEYARD.OSOYOOS_BC_CANADA,<b>EICHHORN-LORENZ.35</b>	2006,PO:0008002_fruit_proximal_end,GENOTYPE.CABERNET_SAUVIGNON,VINEYARD.OSOYOOS_BC_CANADA,<b>EICHHORN-LORENZ.33</b>	GSM287889.ch1-vs-GSM287866.ch1
GSM287890.ch1	GSM287866.ch1	test_GSE11406_PINKSOFT_PROXIMAL	ref_GSE11406_GREENHARD_PROXIMAL	18642093	GSE11406	GEO	Vitis_Vinifera_Affy	affymetrix	EICHHORN-LORENZ.33:&nbsp-1&nbspboolean,EICHHORN-LORENZ.35:&nbsp+1&nbspboolean		2006,PO:0008002_fruit_proximal_end,GENOTYPE.CABERNET_SAUVIGNON,VINEYARD.OSOYOOS_BC_CANADA,<b>EICHHORN-LORENZ.35</b>	2006,PO:0008002_fruit_proximal_end,GENOTYPE.CABERNET_SAUVIGNON,VINEYARD.OSOYOOS_BC_CANADA,<b>EICHHORN-LORENZ.33</b>	GSM287890.ch1-vs-GSM287866.ch1
GSM287891.ch1	GSM287866.ch1	test_GSE11406_PINKSOFT_PROXIMAL	ref_GSE11406_GREENHARD_PROXIMAL	18642093	GSE11406	GEO	Vitis_Vinifera_Affy	affymetrix	EICHHORN-LORENZ.33:&nbsp-1&nbspboolean,EICHHORN-LORENZ.35:&nbsp+1&nbspboolean		2006,PO:0008002_fruit_proximal_end,GENOTYPE.CABERNET_SAUVIGNON,VINEYARD.OSOYOOS_BC_CANADA,<b>EICHHORN-LORENZ.35</b>	2006,PO:0008002_fruit_proximal_end,GENOTYPE.CABERNET_SAUVIGNON,VINEYARD.OSOYOOS_BC_CANADA,<b>EICHHORN-LORENZ.33</b>	GSM287891.ch1-vs-GSM287866.ch1
GSM287894.ch1	GSM287866.ch1	test_GSE11406_PINKSOFT_PROXIMAL	ref_GSE11406_GREENHARD_PROXIMAL	18642093	GSE11406	GEO	Vitis_Vinifera_Affy	affymetrix	EICHHORN-LORENZ.33:&nbsp-1&nbspboolean,EICHHORN-LORENZ.35:&nbsp+1&nbspboolean		2006,PO:0008002_fruit_proximal_end,GENOTYPE.CABERNET_SAUVIGNON,VINEYARD.OSOYOOS_BC_CANADA,<b>EICHHORN-LORENZ.35</b>	2006,PO:0008002_fruit_proximal_end,GENOTYPE.CABERNET_SAUVIGNON,VINEYARD.OSOYOOS_BC_CANADA,<b>EICHHORN-LORENZ.33</b>	GSM287894.ch1-vs-GSM287866.ch1
GSM287897.ch1	GSM287866.ch1	test_GSE11406_REDSOFT_PROXIMAL	ref_GSE11406_GREENHARD_PROXIMAL	18642093	GSE11406	GEO	Vitis_Vinifera_Affy	affymetrix	EICHHORN-LORENZ.33:&nbsp-1&nbspboolean,EICHHORN-LORENZ.38:&nbsp+1&nbspboolean		2006,PO:0008002_fruit_proximal_end,GENOTYPE.CABERNET_SAUVIGNON,VINEYARD.OSOYOOS_BC_CANADA,<b>EICHHORN-LORENZ.38</b>	2006,PO:0008002_fruit_proximal_end,GENOTYPE.CABERNET_SAUVIGNON,VINEYARD.OSOYOOS_BC_CANADA,<b>EICHHORN-LORENZ.33</b>	GSM287897.ch1-vs-GSM287866.ch1
GSM287898.ch1	GSM287866.ch1	test_GSE11406_REDSOFT_PROXIMAL	ref_GSE11406_GREENHARD_PROXIMAL	18642093	GSE11406	GEO	Vitis_Vinifera_Affy	affymetrix	EICHHORN-LORENZ.33:&nbsp-1&nbspboolean,EICHHORN-LORENZ.38:&nbsp+1&nbspboolean		2006,PO:0008002_fruit_proximal_end,GENOTYPE.CABERNET_SAUVIGNON,VINEYARD.OSOYOOS_BC_CANADA,<b>EICHHORN-LORENZ.38</b>	2006,PO:0008002_fruit_proximal_end,GENOTYPE.CABERNET_SAUVIGNON,VINEYARD.OSOYOOS_BC_CANADA,<b>EICHHORN-LORENZ.33</b>	GSM287898.ch1-vs-GSM287866.ch1
GSM287899.ch1	GSM287866.ch1	test_GSE11406_REDSOFT_PROXIMAL	ref_GSE11406_GREENHARD_PROXIMAL	18642093	GSE11406	GEO	Vitis_Vinifera_Affy	affymetrix	EICHHORN-LORENZ.33:&nbsp-1&nbspboolean,EICHHORN-LORENZ.38:&nbsp+1&nbspboolean		2006,PO:0008002_fruit_proximal_end,GENOTYPE.CABERNET_SAUVIGNON,VINEYARD.OSOYOOS_BC_CANADA,<b>EICHHORN-LORENZ.38</b>	2006,PO:0008002_fruit_proximal_end,GENOTYPE.CABERNET_SAUVIGNON,VINEYARD.OSOYOOS_BC_CANADA,<b>EICHHORN-LORENZ.33</b>	GSM287899.ch1-vs-GSM287866.ch1
GSM287902.ch1	GSM287866.ch1	test_GSE11406_REDSOFT_PROXIMAL	ref_GSE11406_GREENHARD_PROXIMAL	18642093	GSE11406	GEO	Vitis_Vinifera_Affy	affymetrix	EICHHORN-LORENZ.33:&nbsp-1&nbspboolean,EICHHORN-LORENZ.38:&nbsp+1&nbspboolean		2006,PO:0008002_fruit_proximal_end,GENOTYPE.CABERNET_SAUVIGNON,VINEYARD.OSOYOOS_BC_CANADA,<b>EICHHORN-LORENZ.38</b>	2006,PO:0008002_fruit_proximal_end,GENOTYPE.CABERNET_SAUVIGNON,VINEYARD.OSOYOOS_BC_CANADA,<b>EICHHORN-LORENZ.33</b>	GSM287902.ch1-vs-GSM287866.ch1
GSM862944.ch1	GSM862941.ch1	test_GSE35172_TRINCADEIRA_EL36	ref_GSE35172_TRINCADEIRA_EL35		GSE35172	GEO	GrapeGena520510F_custom	affymetrix	EICHHORN-LORENZ.35:&nbsp-1&nbspboolean,EICHHORN-LORENZ.36:&nbsp+1&nbspboolean		PO:0009001_fruit,GENOTYPE.TRINCADEIRA,2008,VINEYARD.PLANSEL_MONTEMORO_NOVO_PORTUGAL,<b>EICHHORN-LORENZ.36</b>	PO:0009001_fruit,GENOTYPE.TRINCADEIRA,2008,VINEYARD.PLANSEL_MONTEMORO_NOVO_PORTUGAL,<b>EICHHORN-LORENZ.35</b>	GSM862944.ch1-vs-GSM862941.ch1
GSM862945.ch1	GSM862941.ch1	test_GSE35172_TRINCADEIRA_EL36	ref_GSE35172_TRINCADEIRA_EL35		GSE35172	GEO	GrapeGena520510F_custom	affymetrix	EICHHORN-LORENZ.35:&nbsp-1&nbspboolean,EICHHORN-LORENZ.36:&nbsp+1&nbspboolean		PO:0009001_fruit,GENOTYPE.TRINCADEIRA,2008,VINEYARD.PLANSEL_MONTEMORO_NOVO_PORTUGAL,<b>EICHHORN-LORENZ.36</b>	PO:0009001_fruit,GENOTYPE.TRINCADEIRA,2008,VINEYARD.PLANSEL_MONTEMORO_NOVO_PORTUGAL,<b>EICHHORN-LORENZ.35</b>	GSM862945.ch1-vs-GSM862941.ch1
GSM862946.ch1	GSM862941.ch1	test_GSE35172_TRINCADEIRA_EL36	ref_GSE35172_TRINCADEIRA_EL35		GSE35172	GEO	GrapeGena520510F_custom	affymetrix	EICHHORN-LORENZ.35:&nbsp-1&nbspboolean,EICHHORN-LORENZ.36:&nbsp+1&nbspboolean		PO:0009001_fruit,GENOTYPE.TRINCADEIRA,2008,VINEYARD.PLANSEL_MONTEMORO_NOVO_PORTUGAL,<b>EICHHORN-LORENZ.36</b>	PO:0009001_fruit,GENOTYPE.TRINCADEIRA,2008,VINEYARD.PLANSEL_MONTEMORO_NOVO_PORTUGAL,<b>EICHHORN-LORENZ.35</b>	GSM862946.ch1-vs-GSM862941.ch1
GSM862950.ch1	GSM862947.ch1	test_GSE35172_TOURIGA_EL36	ref_GSE35172_TOURIGA_EL35		GSE35172	GEO	GrapeGena520510F_custom	affymetrix	EICHHORN-LORENZ.35:&nbsp-1&nbspboolean,EICHHORN-LORENZ.36:&nbsp+1&nbspboolean		PO:0009001_fruit,GENOTYPE.TOURIGA_NACIONAL,2008,VINEYARD.PLANSEL_MONTEMORO_NOVO_PORTUGAL,<b>EICHHORN-LORENZ.36</b>	PO:0009001_fruit,GENOTYPE.TOURIGA_NACIONAL,2008,VINEYARD.PLANSEL_MONTEMORO_NOVO_PORTUGAL,<b>EICHHORN-LORENZ.35</b>	GSM862950.ch1-vs-GSM862947.ch1
GSM862951.ch1	GSM862947.ch1	test_GSE35172_TOURIGA_EL36	ref_GSE35172_TOURIGA_EL35		GSE35172	GEO	GrapeGena520510F_custom	affymetrix	EICHHORN-LORENZ.35:&nbsp-1&nbspboolean,EICHHORN-LORENZ.36:&nbsp+1&nbspboolean		PO:0009001_fruit,GENOTYPE.TOURIGA_NACIONAL,2008,VINEYARD.PLANSEL_MONTEMORO_NOVO_PORTUGAL,<b>EICHHORN-LORENZ.36</b>	PO:0009001_fruit,GENOTYPE.TOURIGA_NACIONAL,2008,VINEYARD.PLANSEL_MONTEMORO_NOVO_PORTUGAL,<b>EICHHORN-LORENZ.35</b>	GSM862951.ch1-vs-GSM862947.ch1
GSM862952.ch1	GSM862947.ch1	test_GSE35172_TOURIGA_EL36	ref_GSE35172_TOURIGA_EL35		GSE35172	GEO	GrapeGena520510F_custom	affymetrix	EICHHORN-LORENZ.35:&nbsp-1&nbspboolean,EICHHORN-LORENZ.36:&nbsp+1&nbspboolean		PO:0009001_fruit,GENOTYPE.TOURIGA_NACIONAL,2008,VINEYARD.PLANSEL_MONTEMORO_NOVO_PORTUGAL,<b>EICHHORN-LORENZ.36</b>	PO:0009001_fruit,GENOTYPE.TOURIGA_NACIONAL,2008,VINEYARD.PLANSEL_MONTEMORO_NOVO_PORTUGAL,<b>EICHHORN-LORENZ.35</b>	GSM862952.ch1-vs-GSM862947.ch1
GSM862956.ch1	GSM862953.ch1	test_GSE35172_ARAGONES_EL36	ref_GSE35172_ARAGONES_EL35		GSE35172	GEO	GrapeGena520510F_custom	affymetrix	EICHHORN-LORENZ.35:&nbsp-1&nbspboolean,EICHHORN-LORENZ.36:&nbsp+1&nbspboolean		PO:0009001_fruit,GENOTYPE.ARAGONES-TEMPRANILLO,2008,VINEYARD.PLANSEL_MONTEMORO_NOVO_PORTUGAL,<b>EICHHORN-LORENZ.36</b>	PO:0009001_fruit,GENOTYPE.ARAGONES-TEMPRANILLO,2008,VINEYARD.PLANSEL_MONTEMORO_NOVO_PORTUGAL,<b>EICHHORN-LORENZ.35</b>	GSM862956.ch1-vs-GSM862953.ch1
GSM862957.ch1	GSM862953.ch1	test_GSE35172_ARAGONES_EL36	ref_GSE35172_ARAGONES_EL35		GSE35172	GEO	GrapeGena520510F_custom	affymetrix	EICHHORN-LORENZ.35:&nbsp-1&nbspboolean,EICHHORN-LORENZ.36:&nbsp+1&nbspboolean		PO:0009001_fruit,GENOTYPE.ARAGONES-TEMPRANILLO,2008,VINEYARD.PLANSEL_MONTEMORO_NOVO_PORTUGAL,<b>EICHHORN-LORENZ.36</b>	PO:0009001_fruit,GENOTYPE.ARAGONES-TEMPRANILLO,2008,VINEYARD.PLANSEL_MONTEMORO_NOVO_PORTUGAL,<b>EICHHORN-LORENZ.35</b>	GSM862957.ch1-vs-GSM862953.ch1
GSM862958.ch1	GSM862953.ch1	test_GSE35172_ARAGONES_EL36	ref_GSE35172_ARAGONES_EL35		GSE35172	GEO	GrapeGena520510F_custom	affymetrix	EICHHORN-LORENZ.35:&nbsp-1&nbspboolean,EICHHORN-LORENZ.36:&nbsp+1&nbspboolean		PO:0009001_fruit,GENOTYPE.ARAGONES-TEMPRANILLO,2008,VINEYARD.PLANSEL_MONTEMORO_NOVO_PORTUGAL,<b>EICHHORN-LORENZ.36</b>	PO:0009001_fruit,GENOTYPE.ARAGONES-TEMPRANILLO,2008,VINEYARD.PLANSEL_MONTEMORO_NOVO_PORTUGAL,<b>EICHHORN-LORENZ.35</b>	GSM862958.ch1-vs-GSM862953.ch1
GSM1010468.ch1	GSM1010462.ch1	test_GSE41206_flesh_V1	ref_GSE41206_flesh_P	22768087	GSE41206	GEO	GrapeGena520510F_custom	affymetrix	EICHHORN-LORENZ.33:&nbsp-1&nbspboolean,EICHHORN-LORENZ.34:&nbsp+1&nbspboolean		2005,2006,PO:0009087_mesocarp,GENOTYPE.MUSCAT_HAMBURG,VINEYARD.TORREBLANCA_MURCIA_SPAIN,<b>EICHHORN-LORENZ.34</b>	2005,2006,PO:0009087_mesocarp,GENOTYPE.MUSCAT_HAMBURG,VINEYARD.TORREBLANCA_MURCIA_SPAIN,<b>EICHHORN-LORENZ.33</b>	GSM1010468.ch1-vs-GSM1010462.ch1
GSM1010469.ch1	GSM1010462.ch1	test_GSE41206_flesh_V1	ref_GSE41206_flesh_P	22768087	GSE41206	GEO	GrapeGena520510F_custom	affymetrix	EICHHORN-LORENZ.33:&nbsp-1&nbspboolean,EICHHORN-LORENZ.34:&nbsp+1&nbspboolean		2005,2006,PO:0009087_mesocarp,GENOTYPE.MUSCAT_HAMBURG,VINEYARD.TORREBLANCA_MURCIA_SPAIN,<b>EICHHORN-LORENZ.34</b>	2005,2006,PO:0009087_mesocarp,GENOTYPE.MUSCAT_HAMBURG,VINEYARD.TORREBLANCA_MURCIA_SPAIN,<b>EICHHORN-LORENZ.33</b>	GSM1010469.ch1-vs-GSM1010462.ch1
GSM1010470.ch1	GSM1010462.ch1	test_GSE41206_flesh_V1	ref_GSE41206_flesh_P	22768087	GSE41206	GEO	GrapeGena520510F_custom	affymetrix	EICHHORN-LORENZ.33:&nbsp-1&nbspboolean,EICHHORN-LORENZ.34:&nbsp+1&nbspboolean		2005,2006,PO:0009087_mesocarp,GENOTYPE.MUSCAT_HAMBURG,VINEYARD.TORREBLANCA_MURCIA_SPAIN,<b>EICHHORN-LORENZ.34</b>	2005,2006,PO:0009087_mesocarp,GENOTYPE.MUSCAT_HAMBURG,VINEYARD.TORREBLANCA_MURCIA_SPAIN,<b>EICHHORN-LORENZ.33</b>	GSM1010470.ch1-vs-GSM1010462.ch1
GSM1010471.ch1	GSM1010462.ch1	test_GSE41206_flesh_V1	ref_GSE41206_flesh_P	22768087	GSE41206	GEO	GrapeGena520510F_custom	affymetrix	EICHHORN-LORENZ.33:&nbsp-1&nbspboolean,EICHHORN-LORENZ.34:&nbsp+1&nbspboolean		2005,2006,PO:0009087_mesocarp,GENOTYPE.MUSCAT_HAMBURG,VINEYARD.TORREBLANCA_MURCIA_SPAIN,<b>EICHHORN-LORENZ.34</b>	2005,2006,PO:0009087_mesocarp,GENOTYPE.MUSCAT_HAMBURG,VINEYARD.TORREBLANCA_MURCIA_SPAIN,<b>EICHHORN-LORENZ.33</b>	GSM1010471.ch1-vs-GSM1010462.ch1
GSM1010472.ch1	GSM1010462.ch1	test_GSE41206_flesh_V1	ref_GSE41206_flesh_P	22768087	GSE41206	GEO	GrapeGena520510F_custom	affymetrix	EICHHORN-LORENZ.33:&nbsp-1&nbspboolean,EICHHORN-LORENZ.34:&nbsp+1&nbspboolean		2005,2006,PO:0009087_mesocarp,GENOTYPE.MUSCAT_HAMBURG,VINEYARD.TORREBLANCA_MURCIA_SPAIN,<b>EICHHORN-LORENZ.34</b>	2005,2006,PO:0009087_mesocarp,GENOTYPE.MUSCAT_HAMBURG,VINEYARD.TORREBLANCA_MURCIA_SPAIN,<b>EICHHORN-LORENZ.33</b>	GSM1010472.ch1-vs-GSM1010462.ch1
GSM1010473.ch1	GSM1010462.ch1	test_GSE41206_flesh_V1	ref_GSE41206_flesh_P	22768087	GSE41206	GEO	GrapeGena520510F_custom	affymetrix	EICHHORN-LORENZ.33:&nbsp-1&nbspboolean,EICHHORN-LORENZ.34:&nbsp+1&nbspboolean		2005,2006,PO:0009087_mesocarp,GENOTYPE.MUSCAT_HAMBURG,VINEYARD.TORREBLANCA_MURCIA_SPAIN,<b>EICHHORN-LORENZ.34</b>	2005,2006,PO:0009087_mesocarp,GENOTYPE.MUSCAT_HAMBURG,VINEYARD.TORREBLANCA_MURCIA_SPAIN,<b>EICHHORN-LORENZ.33</b>	GSM1010473.ch1-vs-GSM1010462.ch1
GSM1010474.ch1	GSM1010462.ch1	test_GSE41206_flesh_V2	ref_GSE41206_flesh_P	22768087	GSE41206	GEO	GrapeGena520510F_custom	affymetrix	EICHHORN-LORENZ.33:&nbsp-1&nbspboolean,EICHHORN-LORENZ.35:&nbsp+1&nbspboolean		2005,2006,PO:0009087_mesocarp,GENOTYPE.MUSCAT_HAMBURG,VINEYARD.TORREBLANCA_MURCIA_SPAIN,<b>EICHHORN-LORENZ.35</b>	2005,2006,PO:0009087_mesocarp,GENOTYPE.MUSCAT_HAMBURG,VINEYARD.TORREBLANCA_MURCIA_SPAIN,<b>EICHHORN-LORENZ.33</b>	GSM1010474.ch1-vs-GSM1010462.ch1
GSM1010475.ch1	GSM1010462.ch1	test_GSE41206_flesh_V2	ref_GSE41206_flesh_P	22768087	GSE41206	GEO	GrapeGena520510F_custom	affymetrix	EICHHORN-LORENZ.33:&nbsp-1&nbspboolean,EICHHORN-LORENZ.35:&nbsp+1&nbspboolean		2005,2006,PO:0009087_mesocarp,GENOTYPE.MUSCAT_HAMBURG,VINEYARD.TORREBLANCA_MURCIA_SPAIN,<b>EICHHORN-LORENZ.35</b>	2005,2006,PO:0009087_mesocarp,GENOTYPE.MUSCAT_HAMBURG,VINEYARD.TORREBLANCA_MURCIA_SPAIN,<b>EICHHORN-LORENZ.33</b>	GSM1010475.ch1-vs-GSM1010462.ch1
GSM1010476.ch1	GSM1010462.ch1	test_GSE41206_flesh_V2	ref_GSE41206_flesh_P	22768087	GSE41206	GEO	GrapeGena520510F_custom	affymetrix	EICHHORN-LORENZ.33:&nbsp-1&nbspboolean,EICHHORN-LORENZ.35:&nbsp+1&nbspboolean		2005,2006,PO:0009087_mesocarp,GENOTYPE.MUSCAT_HAMBURG,VINEYARD.TORREBLANCA_MURCIA_SPAIN,<b>EICHHORN-LORENZ.35</b>	2005,2006,PO:0009087_mesocarp,GENOTYPE.MUSCAT_HAMBURG,VINEYARD.TORREBLANCA_MURCIA_SPAIN,<b>EICHHORN-LORENZ.33</b>	GSM1010476.ch1-vs-GSM1010462.ch1
GSM1010477.ch1	GSM1010462.ch1	test_GSE41206_flesh_V2	ref_GSE41206_flesh_P	22768087	GSE41206	GEO	GrapeGena520510F_custom	affymetrix	EICHHORN-LORENZ.33:&nbsp-1&nbspboolean,EICHHORN-LORENZ.35:&nbsp+1&nbspboolean		2005,2006,PO:0009087_mesocarp,GENOTYPE.MUSCAT_HAMBURG,VINEYARD.TORREBLANCA_MURCIA_SPAIN,<b>EICHHORN-LORENZ.35</b>	2005,2006,PO:0009087_mesocarp,GENOTYPE.MUSCAT_HAMBURG,VINEYARD.TORREBLANCA_MURCIA_SPAIN,<b>EICHHORN-LORENZ.33</b>	GSM1010477.ch1-vs-GSM1010462.ch1
GSM1010478.ch1	GSM1010462.ch1	test_GSE41206_flesh_V2	ref_GSE41206_flesh_P	22768087	GSE41206	GEO	GrapeGena520510F_custom	affymetrix	EICHHORN-LORENZ.33:&nbsp-1&nbspboolean,EICHHORN-LORENZ.35:&nbsp+1&nbspboolean		2005,2006,PO:0009087_mesocarp,GENOTYPE.MUSCAT_HAMBURG,VINEYARD.TORREBLANCA_MURCIA_SPAIN,<b>EICHHORN-LORENZ.35</b>	2005,2006,PO:0009087_mesocarp,GENOTYPE.MUSCAT_HAMBURG,VINEYARD.TORREBLANCA_MURCIA_SPAIN,<b>EICHHORN-LORENZ.33</b>	GSM1010478.ch1-vs-GSM1010462.ch1
GSM1010479.ch1	GSM1010462.ch1	test_GSE41206_flesh_V2	ref_GSE41206_flesh_P	22768087	GSE41206	GEO	GrapeGena520510F_custom	affymetrix	EICHHORN-LORENZ.33:&nbsp-1&nbspboolean,EICHHORN-LORENZ.35:&nbsp+1&nbspboolean		2005,2006,PO:0009087_mesocarp,GENOTYPE.MUSCAT_HAMBURG,VINEYARD.TORREBLANCA_MURCIA_SPAIN,<b>EICHHORN-LORENZ.35</b>	2005,2006,PO:0009087_mesocarp,GENOTYPE.MUSCAT_HAMBURG,VINEYARD.TORREBLANCA_MURCIA_SPAIN,<b>EICHHORN-LORENZ.33</b>	GSM1010479.ch1-vs-GSM1010462.ch1
GSM1010480.ch1	GSM1010462.ch1	test_GSE41206_flesh_R1	ref_GSE41206_flesh_P	22768087	GSE41206	GEO	GrapeGena520510F_custom	affymetrix	EICHHORN-LORENZ.33:&nbsp-1&nbspboolean,EICHHORN-LORENZ.38:&nbsp+1&nbspboolean		2005,2006,PO:0009087_mesocarp,GENOTYPE.MUSCAT_HAMBURG,VINEYARD.TORREBLANCA_MURCIA_SPAIN,<b>EICHHORN-LORENZ.38</b>	2005,2006,PO:0009087_mesocarp,GENOTYPE.MUSCAT_HAMBURG,VINEYARD.TORREBLANCA_MURCIA_SPAIN,<b>EICHHORN-LORENZ.33</b>	GSM1010480.ch1-vs-GSM1010462.ch1
GSM1010481.ch1	GSM1010462.ch1	test_GSE41206_flesh_R1	ref_GSE41206_flesh_P	22768087	GSE41206	GEO	GrapeGena520510F_custom	affymetrix	EICHHORN-LORENZ.33:&nbsp-1&nbspboolean,EICHHORN-LORENZ.38:&nbsp+1&nbspboolean		2005,2006,PO:0009087_mesocarp,GENOTYPE.MUSCAT_HAMBURG,VINEYARD.TORREBLANCA_MURCIA_SPAIN,<b>EICHHORN-LORENZ.38</b>	2005,2006,PO:0009087_mesocarp,GENOTYPE.MUSCAT_HAMBURG,VINEYARD.TORREBLANCA_MURCIA_SPAIN,<b>EICHHORN-LORENZ.33</b>	GSM1010481.ch1-vs-GSM1010462.ch1
GSM1010482.ch1	GSM1010462.ch1	test_GSE41206_flesh_R1	ref_GSE41206_flesh_P	22768087	GSE41206	GEO	GrapeGena520510F_custom	affymetrix	EICHHORN-LORENZ.33:&nbsp-1&nbspboolean,EICHHORN-LORENZ.38:&nbsp+1&nbspboolean		2005,2006,PO:0009087_mesocarp,GENOTYPE.MUSCAT_HAMBURG,VINEYARD.TORREBLANCA_MURCIA_SPAIN,<b>EICHHORN-LORENZ.38</b>	2005,2006,PO:0009087_mesocarp,GENOTYPE.MUSCAT_HAMBURG,VINEYARD.TORREBLANCA_MURCIA_SPAIN,<b>EICHHORN-LORENZ.33</b>	GSM1010482.ch1-vs-GSM1010462.ch1
GSM1010483.ch1	GSM1010462.ch1	test_GSE41206_flesh_R1	ref_GSE41206_flesh_P	22768087	GSE41206	GEO	GrapeGena520510F_custom	affymetrix	EICHHORN-LORENZ.33:&nbsp-1&nbspboolean,EICHHORN-LORENZ.38:&nbsp+1&nbspboolean		2005,2006,PO:0009087_mesocarp,GENOTYPE.MUSCAT_HAMBURG,VINEYARD.TORREBLANCA_MURCIA_SPAIN,<b>EICHHORN-LORENZ.38</b>	2005,2006,PO:0009087_mesocarp,GENOTYPE.MUSCAT_HAMBURG,VINEYARD.TORREBLANCA_MURCIA_SPAIN,<b>EICHHORN-LORENZ.33</b>	GSM1010483.ch1-vs-GSM1010462.ch1
GSM1010484.ch1	GSM1010462.ch1	test_GSE41206_flesh_R1	ref_GSE41206_flesh_P	22768087	GSE41206	GEO	GrapeGena520510F_custom	affymetrix	EICHHORN-LORENZ.33:&nbsp-1&nbspboolean,EICHHORN-LORENZ.38:&nbsp+1&nbspboolean		2005,2006,PO:0009087_mesocarp,GENOTYPE.MUSCAT_HAMBURG,VINEYARD.TORREBLANCA_MURCIA_SPAIN,<b>EICHHORN-LORENZ.38</b>	2005,2006,PO:0009087_mesocarp,GENOTYPE.MUSCAT_HAMBURG,VINEYARD.TORREBLANCA_MURCIA_SPAIN,<b>EICHHORN-LORENZ.33</b>	GSM1010484.ch1-vs-GSM1010462.ch1
GSM1010485.ch1	GSM1010462.ch1	test_GSE41206_flesh_R1	ref_GSE41206_flesh_P	22768087	GSE41206	GEO	GrapeGena520510F_custom	affymetrix	EICHHORN-LORENZ.33:&nbsp-1&nbspboolean,EICHHORN-LORENZ.38:&nbsp+1&nbspboolean		2005,2006,PO:0009087_mesocarp,GENOTYPE.MUSCAT_HAMBURG,VINEYARD.TORREBLANCA_MURCIA_SPAIN,<b>EICHHORN-LORENZ.38</b>	2005,2006,PO:0009087_mesocarp,GENOTYPE.MUSCAT_HAMBURG,VINEYARD.TORREBLANCA_MURCIA_SPAIN,<b>EICHHORN-LORENZ.33</b>	GSM1010485.ch1-vs-GSM1010462.ch1
GSM1010486.ch1	GSM1010462.ch1	test_GSE41206_flesh_R2	ref_GSE41206_flesh_P	22768087	GSE41206	GEO	GrapeGena520510F_custom	affymetrix	EICHHORN-LORENZ.33:&nbsp-1&nbspboolean,EICHHORN-LORENZ.39:&nbsp+1&nbspboolean		2005,2006,PO:0009087_mesocarp,GENOTYPE.MUSCAT_HAMBURG,VINEYARD.TORREBLANCA_MURCIA_SPAIN,<b>EICHHORN-LORENZ.39</b>	2005,2006,PO:0009087_mesocarp,GENOTYPE.MUSCAT_HAMBURG,VINEYARD.TORREBLANCA_MURCIA_SPAIN,<b>EICHHORN-LORENZ.33</b>	GSM1010486.ch1-vs-GSM1010462.ch1
GSM1010487.ch1	GSM1010462.ch1	test_GSE41206_flesh_R2	ref_GSE41206_flesh_P	22768087	GSE41206	GEO	GrapeGena520510F_custom	affymetrix	EICHHORN-LORENZ.33:&nbsp-1&nbspboolean,EICHHORN-LORENZ.39:&nbsp+1&nbspboolean		2005,2006,PO:0009087_mesocarp,GENOTYPE.MUSCAT_HAMBURG,VINEYARD.TORREBLANCA_MURCIA_SPAIN,<b>EICHHORN-LORENZ.39</b>	2005,2006,PO:0009087_mesocarp,GENOTYPE.MUSCAT_HAMBURG,VINEYARD.TORREBLANCA_MURCIA_SPAIN,<b>EICHHORN-LORENZ.33</b>	GSM1010487.ch1-vs-GSM1010462.ch1
GSM1010488.ch1	GSM1010462.ch1	test_GSE41206_flesh_R2	ref_GSE41206_flesh_P	22768087	GSE41206	GEO	GrapeGena520510F_custom	affymetrix	EICHHORN-LORENZ.33:&nbsp-1&nbspboolean,EICHHORN-LORENZ.39:&nbsp+1&nbspboolean		2005,2006,PO:0009087_mesocarp,GENOTYPE.MUSCAT_HAMBURG,VINEYARD.TORREBLANCA_MURCIA_SPAIN,<b>EICHHORN-LORENZ.39</b>	2005,2006,PO:0009087_mesocarp,GENOTYPE.MUSCAT_HAMBURG,VINEYARD.TORREBLANCA_MURCIA_SPAIN,<b>EICHHORN-LORENZ.33</b>	GSM1010488.ch1-vs-GSM1010462.ch1
GSM1010489.ch1	GSM1010462.ch1	test_GSE41206_flesh_R2	ref_GSE41206_flesh_P	22768087	GSE41206	GEO	GrapeGena520510F_custom	affymetrix	EICHHORN-LORENZ.33:&nbsp-1&nbspboolean,EICHHORN-LORENZ.39:&nbsp+1&nbspboolean		2005,2006,PO:0009087_mesocarp,GENOTYPE.MUSCAT_HAMBURG,VINEYARD.TORREBLANCA_MURCIA_SPAIN,<b>EICHHORN-LORENZ.39</b>	2005,2006,PO:0009087_mesocarp,GENOTYPE.MUSCAT_HAMBURG,VINEYARD.TORREBLANCA_MURCIA_SPAIN,<b>EICHHORN-LORENZ.33</b>	GSM1010489.ch1-vs-GSM1010462.ch1
GSM1010490.ch1	GSM1010462.ch1	test_GSE41206_flesh_R2	ref_GSE41206_flesh_P	22768087	GSE41206	GEO	GrapeGena520510F_custom	affymetrix	EICHHORN-LORENZ.33:&nbsp-1&nbspboolean,EICHHORN-LORENZ.39:&nbsp+1&nbspboolean		2005,2006,PO:0009087_mesocarp,GENOTYPE.MUSCAT_HAMBURG,VINEYARD.TORREBLANCA_MURCIA_SPAIN,<b>EICHHORN-LORENZ.39</b>	2005,2006,PO:0009087_mesocarp,GENOTYPE.MUSCAT_HAMBURG,VINEYARD.TORREBLANCA_MURCIA_SPAIN,<b>EICHHORN-LORENZ.33</b>	GSM1010490.ch1-vs-GSM1010462.ch1
GSM1010491.ch1	GSM1010462.ch1	test_GSE41206_flesh_R2	ref_GSE41206_flesh_P	22768087	GSE41206	GEO	GrapeGena520510F_custom	affymetrix	EICHHORN-LORENZ.33:&nbsp-1&nbspboolean,EICHHORN-LORENZ.39:&nbsp+1&nbspboolean		2005,2006,PO:0009087_mesocarp,GENOTYPE.MUSCAT_HAMBURG,VINEYARD.TORREBLANCA_MURCIA_SPAIN,<b>EICHHORN-LORENZ.39</b>	2005,2006,PO:0009087_mesocarp,GENOTYPE.MUSCAT_HAMBURG,VINEYARD.TORREBLANCA_MURCIA_SPAIN,<b>EICHHORN-LORENZ.33</b>	GSM1010491.ch1-vs-GSM1010462.ch1
GSM1010498.ch1	GSM1010492.ch1	test_GSE41206_skin_V1	ref_GSE41206_skin_P	22768087	GSE41206	GEO	GrapeGena520510F_custom	affymetrix	EICHHORN-LORENZ.33:&nbsp-1&nbspboolean,EICHHORN-LORENZ.34:&nbsp+1&nbspboolean		2005,2006,PO:0009085_exocarp,GENOTYPE.MUSCAT_HAMBURG,VINEYARD.TORREBLANCA_MURCIA_SPAIN,<b>EICHHORN-LORENZ.34</b>	2005,2006,PO:0009085_exocarp,GENOTYPE.MUSCAT_HAMBURG,VINEYARD.TORREBLANCA_MURCIA_SPAIN,<b>EICHHORN-LORENZ.33</b>	GSM1010498.ch1-vs-GSM1010492.ch1
GSM1010499.ch1	GSM1010492.ch1	test_GSE41206_skin_V1	ref_GSE41206_skin_P	22768087	GSE41206	GEO	GrapeGena520510F_custom	affymetrix	EICHHORN-LORENZ.33:&nbsp-1&nbspboolean,EICHHORN-LORENZ.34:&nbsp+1&nbspboolean		2005,2006,PO:0009085_exocarp,GENOTYPE.MUSCAT_HAMBURG,VINEYARD.TORREBLANCA_MURCIA_SPAIN,<b>EICHHORN-LORENZ.34</b>	2005,2006,PO:0009085_exocarp,GENOTYPE.MUSCAT_HAMBURG,VINEYARD.TORREBLANCA_MURCIA_SPAIN,<b>EICHHORN-LORENZ.33</b>	GSM1010499.ch1-vs-GSM1010492.ch1
GSM1010500.ch1	GSM1010492.ch1	test_GSE41206_skin_V1	ref_GSE41206_skin_P	22768087	GSE41206	GEO	GrapeGena520510F_custom	affymetrix	EICHHORN-LORENZ.33:&nbsp-1&nbspboolean,EICHHORN-LORENZ.34:&nbsp+1&nbspboolean		2005,2006,PO:0009085_exocarp,GENOTYPE.MUSCAT_HAMBURG,VINEYARD.TORREBLANCA_MURCIA_SPAIN,<b>EICHHORN-LORENZ.34</b>	2005,2006,PO:0009085_exocarp,GENOTYPE.MUSCAT_HAMBURG,VINEYARD.TORREBLANCA_MURCIA_SPAIN,<b>EICHHORN-LORENZ.33</b>	GSM1010500.ch1-vs-GSM1010492.ch1
GSM1010501.ch1	GSM1010492.ch1	test_GSE41206_skin_V1	ref_GSE41206_skin_P	22768087	GSE41206	GEO	GrapeGena520510F_custom	affymetrix	EICHHORN-LORENZ.33:&nbsp-1&nbspboolean,EICHHORN-LORENZ.34:&nbsp+1&nbspboolean		2005,2006,PO:0009085_exocarp,GENOTYPE.MUSCAT_HAMBURG,VINEYARD.TORREBLANCA_MURCIA_SPAIN,<b>EICHHORN-LORENZ.34</b>	2005,2006,PO:0009085_exocarp,GENOTYPE.MUSCAT_HAMBURG,VINEYARD.TORREBLANCA_MURCIA_SPAIN,<b>EICHHORN-LORENZ.33</b>	GSM1010501.ch1-vs-GSM1010492.ch1
GSM1010502.ch1	GSM1010492.ch1	test_GSE41206_skin_V1	ref_GSE41206_skin_P	22768087	GSE41206	GEO	GrapeGena520510F_custom	affymetrix	EICHHORN-LORENZ.33:&nbsp-1&nbspboolean,EICHHORN-LORENZ.34:&nbsp+1&nbspboolean		2005,2006,PO:0009085_exocarp,GENOTYPE.MUSCAT_HAMBURG,VINEYARD.TORREBLANCA_MURCIA_SPAIN,<b>EICHHORN-LORENZ.34</b>	2005,2006,PO:0009085_exocarp,GENOTYPE.MUSCAT_HAMBURG,VINEYARD.TORREBLANCA_MURCIA_SPAIN,<b>EICHHORN-LORENZ.33</b>	GSM1010502.ch1-vs-GSM1010492.ch1
GSM1010503.ch1	GSM1010492.ch1	test_GSE41206_skin_V1	ref_GSE41206_skin_P	22768087	GSE41206	GEO	GrapeGena520510F_custom	affymetrix	EICHHORN-LORENZ.33:&nbsp-1&nbspboolean,EICHHORN-LORENZ.34:&nbsp+1&nbspboolean		2005,2006,PO:0009085_exocarp,GENOTYPE.MUSCAT_HAMBURG,VINEYARD.TORREBLANCA_MURCIA_SPAIN,<b>EICHHORN-LORENZ.34</b>	2005,2006,PO:0009085_exocarp,GENOTYPE.MUSCAT_HAMBURG,VINEYARD.TORREBLANCA_MURCIA_SPAIN,<b>EICHHORN-LORENZ.33</b>	GSM1010503.ch1-vs-GSM1010492.ch1
GSM1010504.ch1	GSM1010492.ch1	test_GSE41206_skin_V2	ref_GSE41206_skin_P	22768087	GSE41206	GEO	GrapeGena520510F_custom	affymetrix	EICHHORN-LORENZ.33:&nbsp-1&nbspboolean,EICHHORN-LORENZ.35:&nbsp+1&nbspboolean		2005,2006,PO:0009085_exocarp,GENOTYPE.MUSCAT_HAMBURG,VINEYARD.TORREBLANCA_MURCIA_SPAIN,<b>EICHHORN-LORENZ.35</b>	2005,2006,PO:0009085_exocarp,GENOTYPE.MUSCAT_HAMBURG,VINEYARD.TORREBLANCA_MURCIA_SPAIN,<b>EICHHORN-LORENZ.33</b>	GSM1010504.ch1-vs-GSM1010492.ch1
GSM1010505.ch1	GSM1010492.ch1	test_GSE41206_skin_V2	ref_GSE41206_skin_P	22768087	GSE41206	GEO	GrapeGena520510F_custom	affymetrix	EICHHORN-LORENZ.33:&nbsp-1&nbspboolean,EICHHORN-LORENZ.35:&nbsp+1&nbspboolean		2005,2006,PO:0009085_exocarp,GENOTYPE.MUSCAT_HAMBURG,VINEYARD.TORREBLANCA_MURCIA_SPAIN,<b>EICHHORN-LORENZ.35</b>	2005,2006,PO:0009085_exocarp,GENOTYPE.MUSCAT_HAMBURG,VINEYARD.TORREBLANCA_MURCIA_SPAIN,<b>EICHHORN-LORENZ.33</b>	GSM1010505.ch1-vs-GSM1010492.ch1
GSM1010506.ch1	GSM1010492.ch1	test_GSE41206_skin_V2	ref_GSE41206_skin_P	22768087	GSE41206	GEO	GrapeGena520510F_custom	affymetrix	EICHHORN-LORENZ.33:&nbsp-1&nbspboolean,EICHHORN-LORENZ.35:&nbsp+1&nbspboolean		2005,2006,PO:0009085_exocarp,GENOTYPE.MUSCAT_HAMBURG,VINEYARD.TORREBLANCA_MURCIA_SPAIN,<b>EICHHORN-LORENZ.35</b>	2005,2006,PO:0009085_exocarp,GENOTYPE.MUSCAT_HAMBURG,VINEYARD.TORREBLANCA_MURCIA_SPAIN,<b>EICHHORN-LORENZ.33</b>	GSM1010506.ch1-vs-GSM1010492.ch1
GSM1010507.ch1	GSM1010492.ch1	test_GSE41206_skin_V2	ref_GSE41206_skin_P	22768087	GSE41206	GEO	GrapeGena520510F_custom	affymetrix	EICHHORN-LORENZ.33:&nbsp-1&nbspboolean,EICHHORN-LORENZ.35:&nbsp+1&nbspboolean		2005,2006,PO:0009085_exocarp,GENOTYPE.MUSCAT_HAMBURG,VINEYARD.TORREBLANCA_MURCIA_SPAIN,<b>EICHHORN-LORENZ.35</b>	2005,2006,PO:0009085_exocarp,GENOTYPE.MUSCAT_HAMBURG,VINEYARD.TORREBLANCA_MURCIA_SPAIN,<b>EICHHORN-LORENZ.33</b>	GSM1010507.ch1-vs-GSM1010492.ch1
GSM1010508.ch1	GSM1010492.ch1	test_GSE41206_skin_V2	ref_GSE41206_skin_P	22768087	GSE41206	GEO	GrapeGena520510F_custom	affymetrix	EICHHORN-LORENZ.33:&nbsp-1&nbspboolean,EICHHORN-LORENZ.35:&nbsp+1&nbspboolean		2005,2006,PO:0009085_exocarp,GENOTYPE.MUSCAT_HAMBURG,VINEYARD.TORREBLANCA_MURCIA_SPAIN,<b>EICHHORN-LORENZ.35</b>	2005,2006,PO:0009085_exocarp,GENOTYPE.MUSCAT_HAMBURG,VINEYARD.TORREBLANCA_MURCIA_SPAIN,<b>EICHHORN-LORENZ.33</b>	GSM1010508.ch1-vs-GSM1010492.ch1
GSM1010509.ch1	GSM1010492.ch1	test_GSE41206_skin_V2	ref_GSE41206_skin_P	22768087	GSE41206	GEO	GrapeGena520510F_custom	affymetrix	EICHHORN-LORENZ.33:&nbsp-1&nbspboolean,EICHHORN-LORENZ.35:&nbsp+1&nbspboolean		2005,2006,PO:0009085_exocarp,GENOTYPE.MUSCAT_HAMBURG,VINEYARD.TORREBLANCA_MURCIA_SPAIN,<b>EICHHORN-LORENZ.35</b>	2005,2006,PO:0009085_exocarp,GENOTYPE.MUSCAT_HAMBURG,VINEYARD.TORREBLANCA_MURCIA_SPAIN,<b>EICHHORN-LORENZ.33</b>	GSM1010509.ch1-vs-GSM1010492.ch1
GSM1010510.ch1	GSM1010492.ch1	test_GSE41206_skin_R1	ref_GSE41206_skin_P	22768087	GSE41206	GEO	GrapeGena520510F_custom	affymetrix	EICHHORN-LORENZ.33:&nbsp-1&nbspboolean,EICHHORN-LORENZ.38:&nbsp+1&nbspboolean		2005,2006,PO:0009085_exocarp,GENOTYPE.MUSCAT_HAMBURG,VINEYARD.TORREBLANCA_MURCIA_SPAIN,<b>EICHHORN-LORENZ.38</b>	2005,2006,PO:0009085_exocarp,GENOTYPE.MUSCAT_HAMBURG,VINEYARD.TORREBLANCA_MURCIA_SPAIN,<b>EICHHORN-LORENZ.33</b>	GSM1010510.ch1-vs-GSM1010492.ch1
GSM1010511.ch1	GSM1010492.ch1	test_GSE41206_skin_R1	ref_GSE41206_skin_P	22768087	GSE41206	GEO	GrapeGena520510F_custom	affymetrix	EICHHORN-LORENZ.33:&nbsp-1&nbspboolean,EICHHORN-LORENZ.38:&nbsp+1&nbspboolean		2005,2006,PO:0009085_exocarp,GENOTYPE.MUSCAT_HAMBURG,VINEYARD.TORREBLANCA_MURCIA_SPAIN,<b>EICHHORN-LORENZ.38</b>	2005,2006,PO:0009085_exocarp,GENOTYPE.MUSCAT_HAMBURG,VINEYARD.TORREBLANCA_MURCIA_SPAIN,<b>EICHHORN-LORENZ.33</b>	GSM1010511.ch1-vs-GSM1010492.ch1
GSM1010512.ch1	GSM1010492.ch1	test_GSE41206_skin_R1	ref_GSE41206_skin_P	22768087	GSE41206	GEO	GrapeGena520510F_custom	affymetrix	EICHHORN-LORENZ.33:&nbsp-1&nbspboolean,EICHHORN-LORENZ.38:&nbsp+1&nbspboolean		2005,2006,PO:0009085_exocarp,GENOTYPE.MUSCAT_HAMBURG,VINEYARD.TORREBLANCA_MURCIA_SPAIN,<b>EICHHORN-LORENZ.38</b>	2005,2006,PO:0009085_exocarp,GENOTYPE.MUSCAT_HAMBURG,VINEYARD.TORREBLANCA_MURCIA_SPAIN,<b>EICHHORN-LORENZ.33</b>	GSM1010512.ch1-vs-GSM1010492.ch1
GSM1010513.ch1	GSM1010492.ch1	test_GSE41206_skin_R1	ref_GSE41206_skin_P	22768087	GSE41206	GEO	GrapeGena520510F_custom	affymetrix	EICHHORN-LORENZ.33:&nbsp-1&nbspboolean,EICHHORN-LORENZ.38:&nbsp+1&nbspboolean		2005,2006,PO:0009085_exocarp,GENOTYPE.MUSCAT_HAMBURG,VINEYARD.TORREBLANCA_MURCIA_SPAIN,<b>EICHHORN-LORENZ.38</b>	2005,2006,PO:0009085_exocarp,GENOTYPE.MUSCAT_HAMBURG,VINEYARD.TORREBLANCA_MURCIA_SPAIN,<b>EICHHORN-LORENZ.33</b>	GSM1010513.ch1-vs-GSM1010492.ch1
GSM1010514.ch1	GSM1010492.ch1	test_GSE41206_skin_R1	ref_GSE41206_skin_P	22768087	GSE41206	GEO	GrapeGena520510F_custom	affymetrix	EICHHORN-LORENZ.33:&nbsp-1&nbspboolean,EICHHORN-LORENZ.38:&nbsp+1&nbspboolean		2005,2006,PO:0009085_exocarp,GENOTYPE.MUSCAT_HAMBURG,VINEYARD.TORREBLANCA_MURCIA_SPAIN,<b>EICHHORN-LORENZ.38</b>	2005,2006,PO:0009085_exocarp,GENOTYPE.MUSCAT_HAMBURG,VINEYARD.TORREBLANCA_MURCIA_SPAIN,<b>EICHHORN-LORENZ.33</b>	GSM1010514.ch1-vs-GSM1010492.ch1
GSM1010515.ch1	GSM1010492.ch1	test_GSE41206_skin_R1	ref_GSE41206_skin_P	22768087	GSE41206	GEO	GrapeGena520510F_custom	affymetrix	EICHHORN-LORENZ.33:&nbsp-1&nbspboolean,EICHHORN-LORENZ.38:&nbsp+1&nbspboolean		2005,2006,PO:0009085_exocarp,GENOTYPE.MUSCAT_HAMBURG,VINEYARD.TORREBLANCA_MURCIA_SPAIN,<b>EICHHORN-LORENZ.38</b>	2005,2006,PO:0009085_exocarp,GENOTYPE.MUSCAT_HAMBURG,VINEYARD.TORREBLANCA_MURCIA_SPAIN,<b>EICHHORN-LORENZ.33</b>	GSM1010515.ch1-vs-GSM1010492.ch1
GSM1010516.ch1	GSM1010492.ch1	test_GSE41206_skin_R2	ref_GSE41206_skin_P	22768087	GSE41206	GEO	GrapeGena520510F_custom	affymetrix	EICHHORN-LORENZ.33:&nbsp-1&nbspboolean,EICHHORN-LORENZ.39:&nbsp+1&nbspboolean		2005,2006,PO:0009085_exocarp,GENOTYPE.MUSCAT_HAMBURG,VINEYARD.TORREBLANCA_MURCIA_SPAIN,<b>EICHHORN-LORENZ.39</b>	2005,2006,PO:0009085_exocarp,GENOTYPE.MUSCAT_HAMBURG,VINEYARD.TORREBLANCA_MURCIA_SPAIN,<b>EICHHORN-LORENZ.33</b>	GSM1010516.ch1-vs-GSM1010492.ch1
GSM1010517.ch1	GSM1010492.ch1	test_GSE41206_skin_R2	ref_GSE41206_skin_P	22768087	GSE41206	GEO	GrapeGena520510F_custom	affymetrix	EICHHORN-LORENZ.33:&nbsp-1&nbspboolean,EICHHORN-LORENZ.39:&nbsp+1&nbspboolean		2005,2006,PO:0009085_exocarp,GENOTYPE.MUSCAT_HAMBURG,VINEYARD.TORREBLANCA_MURCIA_SPAIN,<b>EICHHORN-LORENZ.39</b>	2005,2006,PO:0009085_exocarp,GENOTYPE.MUSCAT_HAMBURG,VINEYARD.TORREBLANCA_MURCIA_SPAIN,<b>EICHHORN-LORENZ.33</b>	GSM1010517.ch1-vs-GSM1010492.ch1
GSM1010518.ch1	GSM1010492.ch1	test_GSE41206_skin_R2	ref_GSE41206_skin_P	22768087	GSE41206	GEO	GrapeGena520510F_custom	affymetrix	EICHHORN-LORENZ.33:&nbsp-1&nbspboolean,EICHHORN-LORENZ.39:&nbsp+1&nbspboolean		2005,2006,PO:0009085_exocarp,GENOTYPE.MUSCAT_HAMBURG,VINEYARD.TORREBLANCA_MURCIA_SPAIN,<b>EICHHORN-LORENZ.39</b>	2005,2006,PO:0009085_exocarp,GENOTYPE.MUSCAT_HAMBURG,VINEYARD.TORREBLANCA_MURCIA_SPAIN,<b>EICHHORN-LORENZ.33</b>	GSM1010518.ch1-vs-GSM1010492.ch1
GSM1010519.ch1	GSM1010492.ch1	test_GSE41206_skin_R2	ref_GSE41206_skin_P	22768087	GSE41206	GEO	GrapeGena520510F_custom	affymetrix	EICHHORN-LORENZ.33:&nbsp-1&nbspboolean,EICHHORN-LORENZ.39:&nbsp+1&nbspboolean		2005,2006,PO:0009085_exocarp,GENOTYPE.MUSCAT_HAMBURG,VINEYARD.TORREBLANCA_MURCIA_SPAIN,<b>EICHHORN-LORENZ.39</b>	2005,2006,PO:0009085_exocarp,GENOTYPE.MUSCAT_HAMBURG,VINEYARD.TORREBLANCA_MURCIA_SPAIN,<b>EICHHORN-LORENZ.33</b>	GSM1010519.ch1-vs-GSM1010492.ch1
GSM1010520.ch1	GSM1010492.ch1	test_GSE41206_skin_R2	ref_GSE41206_skin_P	22768087	GSE41206	GEO	GrapeGena520510F_custom	affymetrix	EICHHORN-LORENZ.33:&nbsp-1&nbspboolean,EICHHORN-LORENZ.39:&nbsp+1&nbspboolean		2005,2006,PO:0009085_exocarp,GENOTYPE.MUSCAT_HAMBURG,VINEYARD.TORREBLANCA_MURCIA_SPAIN,<b>EICHHORN-LORENZ.39</b>	2005,2006,PO:0009085_exocarp,GENOTYPE.MUSCAT_HAMBURG,VINEYARD.TORREBLANCA_MURCIA_SPAIN,<b>EICHHORN-LORENZ.33</b>	GSM1010520.ch1-vs-GSM1010492.ch1
GSM1010521.ch1	GSM1010492.ch1	test_GSE41206_skin_R2	ref_GSE41206_skin_P	22768087	GSE41206	GEO	GrapeGena520510F_custom	affymetrix	EICHHORN-LORENZ.33:&nbsp-1&nbspboolean,EICHHORN-LORENZ.39:&nbsp+1&nbspboolean		2005,2006,PO:0009085_exocarp,GENOTYPE.MUSCAT_HAMBURG,VINEYARD.TORREBLANCA_MURCIA_SPAIN,<b>EICHHORN-LORENZ.39</b>	2005,2006,PO:0009085_exocarp,GENOTYPE.MUSCAT_HAMBURG,VINEYARD.TORREBLANCA_MURCIA_SPAIN,<b>EICHHORN-LORENZ.33</b>	GSM1010521.ch1-vs-GSM1010492.ch1
GSM712555.ch1	GSM712552.ch1	test_GSE28779_2007_EL34	ref_GSE28779_2007_EL32	22047180	GSE28779	GEO	GrapeGena520510F_custom	affymetrix	EICHHORN-LORENZ.32:&nbsp-1&nbspboolean,EICHHORN-LORENZ.34:&nbsp+1&nbspboolean		PO:0009001_fruit,GENOTYPE.TRINCADEIRA,2007,VINEYARD.MONTEMORONOVO_PORTUGAL,<b>EICHHORN-LORENZ.34</b>	PO:0009001_fruit,GENOTYPE.TRINCADEIRA,2007,VINEYARD.MONTEMORONOVO_PORTUGAL,<b>EICHHORN-LORENZ.32</b>	GSM712555.ch1-vs-GSM712552.ch1
GSM712556.ch1	GSM712552.ch1	test_GSE28779_2007_EL34	ref_GSE28779_2007_EL32	22047180	GSE28779	GEO	GrapeGena520510F_custom	affymetrix	EICHHORN-LORENZ.32:&nbsp-1&nbspboolean,EICHHORN-LORENZ.34:&nbsp+1&nbspboolean		PO:0009001_fruit,GENOTYPE.TRINCADEIRA,2007,VINEYARD.MONTEMORONOVO_PORTUGAL,<b>EICHHORN-LORENZ.34</b>	PO:0009001_fruit,GENOTYPE.TRINCADEIRA,2007,VINEYARD.MONTEMORONOVO_PORTUGAL,<b>EICHHORN-LORENZ.32</b>	GSM712556.ch1-vs-GSM712552.ch1
GSM712557.ch1	GSM712552.ch1	test_GSE28779_2007_EL34	ref_GSE28779_2007_EL32	22047180	GSE28779	GEO	GrapeGena520510F_custom	affymetrix	EICHHORN-LORENZ.32:&nbsp-1&nbspboolean,EICHHORN-LORENZ.34:&nbsp+1&nbspboolean		PO:0009001_fruit,GENOTYPE.TRINCADEIRA,2007,VINEYARD.MONTEMORONOVO_PORTUGAL,<b>EICHHORN-LORENZ.34</b>	PO:0009001_fruit,GENOTYPE.TRINCADEIRA,2007,VINEYARD.MONTEMORONOVO_PORTUGAL,<b>EICHHORN-LORENZ.32</b>	GSM712557.ch1-vs-GSM712552.ch1
GSM712558.ch1	GSM712552.ch1	test_GSE28779_2007_EL35	ref_GSE28779_2007_EL32	22047180	GSE28779	GEO	GrapeGena520510F_custom	affymetrix	EICHHORN-LORENZ.32:&nbsp-1&nbspboolean,EICHHORN-LORENZ.35:&nbsp+1&nbspboolean		PO:0009001_fruit,GENOTYPE.TRINCADEIRA,2007,VINEYARD.MONTEMORONOVO_PORTUGAL,<b>EICHHORN-LORENZ.35</b>	PO:0009001_fruit,GENOTYPE.TRINCADEIRA,2007,VINEYARD.MONTEMORONOVO_PORTUGAL,<b>EICHHORN-LORENZ.32</b>	GSM712558.ch1-vs-GSM712552.ch1
GSM712559.ch1	GSM712552.ch1	test_GSE28779_2007_EL35	ref_GSE28779_2007_EL32	22047180	GSE28779	GEO	GrapeGena520510F_custom	affymetrix	EICHHORN-LORENZ.32:&nbsp-1&nbspboolean,EICHHORN-LORENZ.35:&nbsp+1&nbspboolean		PO:0009001_fruit,GENOTYPE.TRINCADEIRA,2007,VINEYARD.MONTEMORONOVO_PORTUGAL,<b>EICHHORN-LORENZ.35</b>	PO:0009001_fruit,GENOTYPE.TRINCADEIRA,2007,VINEYARD.MONTEMORONOVO_PORTUGAL,<b>EICHHORN-LORENZ.32</b>	GSM712559.ch1-vs-GSM712552.ch1
GSM712560.ch1	GSM712552.ch1	test_GSE28779_2007_EL35	ref_GSE28779_2007_EL32	22047180	GSE28779	GEO	GrapeGena520510F_custom	affymetrix	EICHHORN-LORENZ.32:&nbsp-1&nbspboolean,EICHHORN-LORENZ.35:&nbsp+1&nbspboolean		PO:0009001_fruit,GENOTYPE.TRINCADEIRA,2007,VINEYARD.MONTEMORONOVO_PORTUGAL,<b>EICHHORN-LORENZ.35</b>	PO:0009001_fruit,GENOTYPE.TRINCADEIRA,2007,VINEYARD.MONTEMORONOVO_PORTUGAL,<b>EICHHORN-LORENZ.32</b>	GSM712560.ch1-vs-GSM712552.ch1
GSM712561.ch1	GSM712552.ch1	test_GSE28779_2007_EL36	ref_GSE28779_2007_EL32	22047180	GSE28779	GEO	GrapeGena520510F_custom	affymetrix	EICHHORN-LORENZ.32:&nbsp-1&nbspboolean,EICHHORN-LORENZ.36:&nbsp+1&nbspboolean		PO:0009001_fruit,GENOTYPE.TRINCADEIRA,2007,VINEYARD.MONTEMORONOVO_PORTUGAL,<b>EICHHORN-LORENZ.36</b>	PO:0009001_fruit,GENOTYPE.TRINCADEIRA,2007,VINEYARD.MONTEMORONOVO_PORTUGAL,<b>EICHHORN-LORENZ.32</b>	GSM712561.ch1-vs-GSM712552.ch1
GSM712562.ch1	GSM712552.ch1	test_GSE28779_2007_EL36	ref_GSE28779_2007_EL32	22047180	GSE28779	GEO	GrapeGena520510F_custom	affymetrix	EICHHORN-LORENZ.32:&nbsp-1&nbspboolean,EICHHORN-LORENZ.36:&nbsp+1&nbspboolean		PO:0009001_fruit,GENOTYPE.TRINCADEIRA,2007,VINEYARD.MONTEMORONOVO_PORTUGAL,<b>EICHHORN-LORENZ.36</b>	PO:0009001_fruit,GENOTYPE.TRINCADEIRA,2007,VINEYARD.MONTEMORONOVO_PORTUGAL,<b>EICHHORN-LORENZ.32</b>	GSM712562.ch1-vs-GSM712552.ch1
GSM712563.ch1	GSM712552.ch1	test_GSE28779_2007_EL36	ref_GSE28779_2007_EL32	22047180	GSE28779	GEO	GrapeGena520510F_custom	affymetrix	EICHHORN-LORENZ.32:&nbsp-1&nbspboolean,EICHHORN-LORENZ.36:&nbsp+1&nbspboolean		PO:0009001_fruit,GENOTYPE.TRINCADEIRA,2007,VINEYARD.MONTEMORONOVO_PORTUGAL,<b>EICHHORN-LORENZ.36</b>	PO:0009001_fruit,GENOTYPE.TRINCADEIRA,2007,VINEYARD.MONTEMORONOVO_PORTUGAL,<b>EICHHORN-LORENZ.32</b>	GSM712563.ch1-vs-GSM712552.ch1
GSM712567.ch1	GSM712564.ch1	test_GSE28779_2008_EL35	ref_GSE28779_2008_EL32	22047180	GSE28779	GEO	GrapeGena520510F_custom	affymetrix	EICHHORN-LORENZ.32:&nbsp-1&nbspboolean,EICHHORN-LORENZ.35:&nbsp+1&nbspboolean		PO:0009001_fruit,GENOTYPE.TRINCADEIRA,2008,VINEYARD.MONTEMORONOVO_PORTUGAL,<b>EICHHORN-LORENZ.35</b>	PO:0009001_fruit,GENOTYPE.TRINCADEIRA,2008,VINEYARD.MONTEMORONOVO_PORTUGAL,<b>EICHHORN-LORENZ.32</b>	GSM712567.ch1-vs-GSM712564.ch1
GSM712568.ch1	GSM712564.ch1	test_GSE28779_2008_EL35	ref_GSE28779_2008_EL32	22047180	GSE28779	GEO	GrapeGena520510F_custom	affymetrix	EICHHORN-LORENZ.32:&nbsp-1&nbspboolean,EICHHORN-LORENZ.35:&nbsp+1&nbspboolean		PO:0009001_fruit,GENOTYPE.TRINCADEIRA,2008,VINEYARD.MONTEMORONOVO_PORTUGAL,<b>EICHHORN-LORENZ.35</b>	PO:0009001_fruit,GENOTYPE.TRINCADEIRA,2008,VINEYARD.MONTEMORONOVO_PORTUGAL,<b>EICHHORN-LORENZ.32</b>	GSM712568.ch1-vs-GSM712564.ch1
GSM712569.ch1	GSM712564.ch1	test_GSE28779_2008_EL35	ref_GSE28779_2008_EL32	22047180	GSE28779	GEO	GrapeGena520510F_custom	affymetrix	EICHHORN-LORENZ.32:&nbsp-1&nbspboolean,EICHHORN-LORENZ.35:&nbsp+1&nbspboolean		PO:0009001_fruit,GENOTYPE.TRINCADEIRA,2008,VINEYARD.MONTEMORONOVO_PORTUGAL,<b>EICHHORN-LORENZ.35</b>	PO:0009001_fruit,GENOTYPE.TRINCADEIRA,2008,VINEYARD.MONTEMORONOVO_PORTUGAL,<b>EICHHORN-LORENZ.32</b>	GSM712569.ch1-vs-GSM712564.ch1
GSM712570.ch1	GSM712564.ch1	test_GSE28779_2008_EL36	ref_GSE28779_2008_EL32	22047180	GSE28779	GEO	GrapeGena520510F_custom	affymetrix	EICHHORN-LORENZ.32:&nbsp-1&nbspboolean,EICHHORN-LORENZ.36:&nbsp+1&nbspboolean		PO:0009001_fruit,GENOTYPE.TRINCADEIRA,2008,VINEYARD.MONTEMORONOVO_PORTUGAL,<b>EICHHORN-LORENZ.36</b>	PO:0009001_fruit,GENOTYPE.TRINCADEIRA,2008,VINEYARD.MONTEMORONOVO_PORTUGAL,<b>EICHHORN-LORENZ.32</b>	GSM712570.ch1-vs-GSM712564.ch1
GSM712571.ch1	GSM712564.ch1	test_GSE28779_2008_EL36	ref_GSE28779_2008_EL32	22047180	GSE28779	GEO	GrapeGena520510F_custom	affymetrix	EICHHORN-LORENZ.32:&nbsp-1&nbspboolean,EICHHORN-LORENZ.36:&nbsp+1&nbspboolean		PO:0009001_fruit,GENOTYPE.TRINCADEIRA,2008,VINEYARD.MONTEMORONOVO_PORTUGAL,<b>EICHHORN-LORENZ.36</b>	PO:0009001_fruit,GENOTYPE.TRINCADEIRA,2008,VINEYARD.MONTEMORONOVO_PORTUGAL,<b>EICHHORN-LORENZ.32</b>	GSM712571.ch1-vs-GSM712564.ch1
GSM712572.ch1	GSM712564.ch1	test_GSE28779_2008_EL36	ref_GSE28779_2008_EL32	22047180	GSE28779	GEO	GrapeGena520510F_custom	affymetrix	EICHHORN-LORENZ.32:&nbsp-1&nbspboolean,EICHHORN-LORENZ.36:&nbsp+1&nbspboolean		PO:0009001_fruit,GENOTYPE.TRINCADEIRA,2008,VINEYARD.MONTEMORONOVO_PORTUGAL,<b>EICHHORN-LORENZ.36</b>	PO:0009001_fruit,GENOTYPE.TRINCADEIRA,2008,VINEYARD.MONTEMORONOVO_PORTUGAL,<b>EICHHORN-LORENZ.32</b>	GSM712572.ch1-vs-GSM712564.ch1
GSM1201907.ch1	GSM1201904.ch1	test_GSE49569_pulp_GS	ref_GSE49569_pulp_PV		GSE49569	GEO	GPL13936	nimble	EICHHORN-LORENZ.33:&nbsp-1&nbspboolean,EICHHORN-LORENZ.34:&nbsp+1&nbspboolean		GENOTYPE.PINOT_NOIR,PO:0009087_mesocarp,2013,VINEYARD.OREGONSU_US,<b>EICHHORN-LORENZ.34</b>	GENOTYPE.PINOT_NOIR,PO:0009087_mesocarp,2013,VINEYARD.OREGONSU_US,<b>EICHHORN-LORENZ.33</b>	GSM1201907.ch1-vs-GSM1201904.ch1
GSM1201908.ch1	GSM1201904.ch1	test_GSE49569_pulp_GS	ref_GSE49569_pulp_PV		GSE49569	GEO	GPL13936	nimble	EICHHORN-LORENZ.33:&nbsp-1&nbspboolean,EICHHORN-LORENZ.34:&nbsp+1&nbspboolean		GENOTYPE.PINOT_NOIR,PO:0009087_mesocarp,2013,VINEYARD.OREGONSU_US,<b>EICHHORN-LORENZ.34</b>	GENOTYPE.PINOT_NOIR,PO:0009087_mesocarp,2013,VINEYARD.OREGONSU_US,<b>EICHHORN-LORENZ.33</b>	GSM1201908.ch1-vs-GSM1201904.ch1
GSM1201909.ch1	GSM1201904.ch1	test_GSE49569_pulp_GS	ref_GSE49569_pulp_PV		GSE49569	GEO	GPL13936	nimble	EICHHORN-LORENZ.33:&nbsp-1&nbspboolean,EICHHORN-LORENZ.34:&nbsp+1&nbspboolean		GENOTYPE.PINOT_NOIR,PO:0009087_mesocarp,2013,VINEYARD.OREGONSU_US,<b>EICHHORN-LORENZ.34</b>	GENOTYPE.PINOT_NOIR,PO:0009087_mesocarp,2013,VINEYARD.OREGONSU_US,<b>EICHHORN-LORENZ.33</b>	GSM1201909.ch1-vs-GSM1201904.ch1
GSM1201910.ch1	GSM1201904.ch1	test_GSE49569_pulp_PS	ref_GSE49569_pulp_PV		GSE49569	GEO	GPL13936	nimble	EICHHORN-LORENZ.33:&nbsp-1&nbspboolean,EICHHORN-LORENZ.35:&nbsp+1&nbspboolean		GENOTYPE.PINOT_NOIR,PO:0009087_mesocarp,2013,VINEYARD.OREGONSU_US,<b>EICHHORN-LORENZ.35</b>	GENOTYPE.PINOT_NOIR,PO:0009087_mesocarp,2013,VINEYARD.OREGONSU_US,<b>EICHHORN-LORENZ.33</b>	GSM1201910.ch1-vs-GSM1201904.ch1
GSM1201911.ch1	GSM1201904.ch1	test_GSE49569_pulp_PS	ref_GSE49569_pulp_PV		GSE49569	GEO	GPL13936	nimble	EICHHORN-LORENZ.33:&nbsp-1&nbspboolean,EICHHORN-LORENZ.35:&nbsp+1&nbspboolean		GENOTYPE.PINOT_NOIR,PO:0009087_mesocarp,2013,VINEYARD.OREGONSU_US,<b>EICHHORN-LORENZ.35</b>	GENOTYPE.PINOT_NOIR,PO:0009087_mesocarp,2013,VINEYARD.OREGONSU_US,<b>EICHHORN-LORENZ.33</b>	GSM1201911.ch1-vs-GSM1201904.ch1
GSM1201912.ch1	GSM1201904.ch1	test_GSE49569_pulp_PS	ref_GSE49569_pulp_PV		GSE49569	GEO	GPL13936	nimble	EICHHORN-LORENZ.33:&nbsp-1&nbspboolean,EICHHORN-LORENZ.35:&nbsp+1&nbspboolean		GENOTYPE.PINOT_NOIR,PO:0009087_mesocarp,2013,VINEYARD.OREGONSU_US,<b>EICHHORN-LORENZ.35</b>	GENOTYPE.PINOT_NOIR,PO:0009087_mesocarp,2013,VINEYARD.OREGONSU_US,<b>EICHHORN-LORENZ.33</b>	GSM1201912.ch1-vs-GSM1201904.ch1
GSM1201913.ch1	GSM1201904.ch1	test_GSE49569_pulp_RS	ref_GSE49569_pulp_PV		GSE49569	GEO	GPL13936	nimble	EICHHORN-LORENZ.33:&nbsp-1&nbspboolean,EICHHORN-LORENZ.36:&nbsp+1&nbspboolean		GENOTYPE.PINOT_NOIR,PO:0009087_mesocarp,2013,VINEYARD.OREGONSU_US,<b>EICHHORN-LORENZ.36</b>	GENOTYPE.PINOT_NOIR,PO:0009087_mesocarp,2013,VINEYARD.OREGONSU_US,<b>EICHHORN-LORENZ.33</b>	GSM1201913.ch1-vs-GSM1201904.ch1
GSM1201914.ch1	GSM1201904.ch1	test_GSE49569_pulp_RS	ref_GSE49569_pulp_PV		GSE49569	GEO	GPL13936	nimble	EICHHORN-LORENZ.33:&nbsp-1&nbspboolean,EICHHORN-LORENZ.36:&nbsp+1&nbspboolean		GENOTYPE.PINOT_NOIR,PO:0009087_mesocarp,2013,VINEYARD.OREGONSU_US,<b>EICHHORN-LORENZ.36</b>	GENOTYPE.PINOT_NOIR,PO:0009087_mesocarp,2013,VINEYARD.OREGONSU_US,<b>EICHHORN-LORENZ.33</b>	GSM1201914.ch1-vs-GSM1201904.ch1
GSM1201915.ch1	GSM1201904.ch1	test_GSE49569_pulp_RS	ref_GSE49569_pulp_PV		GSE49569	GEO	GPL13936	nimble	EICHHORN-LORENZ.33:&nbsp-1&nbspboolean,EICHHORN-LORENZ.36:&nbsp+1&nbspboolean		GENOTYPE.PINOT_NOIR,PO:0009087_mesocarp,2013,VINEYARD.OREGONSU_US,<b>EICHHORN-LORENZ.36</b>	GENOTYPE.PINOT_NOIR,PO:0009087_mesocarp,2013,VINEYARD.OREGONSU_US,<b>EICHHORN-LORENZ.33</b>	GSM1201915.ch1-vs-GSM1201904.ch1
GSM1201916.ch1	GSM1201904.ch1	test_GSE49569_pulp_GSH	ref_GSE49569_pulp_PV		GSE49569	GEO	GPL13936	nimble	EICHHORN-LORENZ.33:&nbsp-1&nbspboolean,EICHHORN-LORENZ.38:&nbsp+1&nbspboolean		GENOTYPE.PINOT_NOIR,PO:0009087_mesocarp,2013,VINEYARD.OREGONSU_US,<b>EICHHORN-LORENZ.38</b>	GENOTYPE.PINOT_NOIR,PO:0009087_mesocarp,2013,VINEYARD.OREGONSU_US,<b>EICHHORN-LORENZ.33</b>	GSM1201916.ch1-vs-GSM1201904.ch1
GSM1201917.ch1	GSM1201904.ch1	test_GSE49569_pulp_GSH	ref_GSE49569_pulp_PV		GSE49569	GEO	GPL13936	nimble	EICHHORN-LORENZ.33:&nbsp-1&nbspboolean,EICHHORN-LORENZ.38:&nbsp+1&nbspboolean		GENOTYPE.PINOT_NOIR,PO:0009087_mesocarp,2013,VINEYARD.OREGONSU_US,<b>EICHHORN-LORENZ.38</b>	GENOTYPE.PINOT_NOIR,PO:0009087_mesocarp,2013,VINEYARD.OREGONSU_US,<b>EICHHORN-LORENZ.33</b>	GSM1201917.ch1-vs-GSM1201904.ch1
GSM1201918.ch1	GSM1201904.ch1	test_GSE49569_pulp_GSH	ref_GSE49569_pulp_PV		GSE49569	GEO	GPL13936	nimble	EICHHORN-LORENZ.33:&nbsp-1&nbspboolean,EICHHORN-LORENZ.38:&nbsp+1&nbspboolean		GENOTYPE.PINOT_NOIR,PO:0009087_mesocarp,2013,VINEYARD.OREGONSU_US,<b>EICHHORN-LORENZ.38</b>	GENOTYPE.PINOT_NOIR,PO:0009087_mesocarp,2013,VINEYARD.OREGONSU_US,<b>EICHHORN-LORENZ.33</b>	GSM1201918.ch1-vs-GSM1201904.ch1
GSM1201919.ch1	GSM1201904.ch1	test_GSE49569_pulp_PSH	ref_GSE49569_pulp_PV		GSE49569	GEO	GPL13936	nimble	EICHHORN-LORENZ.33:&nbsp-1&nbspboolean,EICHHORN-LORENZ.39:&nbsp+1&nbspboolean		GENOTYPE.PINOT_NOIR,PO:0009087_mesocarp,2013,VINEYARD.OREGONSU_US,<b>EICHHORN-LORENZ.39</b>	GENOTYPE.PINOT_NOIR,PO:0009087_mesocarp,2013,VINEYARD.OREGONSU_US,<b>EICHHORN-LORENZ.33</b>	GSM1201919.ch1-vs-GSM1201904.ch1
GSM1201920.ch1	GSM1201904.ch1	test_GSE49569_pulp_PSH	ref_GSE49569_pulp_PV		GSE49569	GEO	GPL13936	nimble	EICHHORN-LORENZ.33:&nbsp-1&nbspboolean,EICHHORN-LORENZ.39:&nbsp+1&nbspboolean		GENOTYPE.PINOT_NOIR,PO:0009087_mesocarp,2013,VINEYARD.OREGONSU_US,<b>EICHHORN-LORENZ.39</b>	GENOTYPE.PINOT_NOIR,PO:0009087_mesocarp,2013,VINEYARD.OREGONSU_US,<b>EICHHORN-LORENZ.33</b>	GSM1201920.ch1-vs-GSM1201904.ch1
GSM1201921.ch1	GSM1201904.ch1	test_GSE49569_pulp_PSH	ref_GSE49569_pulp_PV		GSE49569	GEO	GPL13936	nimble	EICHHORN-LORENZ.33:&nbsp-1&nbspboolean,EICHHORN-LORENZ.39:&nbsp+1&nbspboolean		GENOTYPE.PINOT_NOIR,PO:0009087_mesocarp,2013,VINEYARD.OREGONSU_US,<b>EICHHORN-LORENZ.39</b>	GENOTYPE.PINOT_NOIR,PO:0009087_mesocarp,2013,VINEYARD.OREGONSU_US,<b>EICHHORN-LORENZ.33</b>	GSM1201921.ch1-vs-GSM1201904.ch1
GSM1201922.ch1	GSM1201904.ch1	test_GSE49569_pulp_RSH	ref_GSE49569_pulp_PV		GSE49569	GEO	GPL13936	nimble	EICHHORN-LORENZ.33:&nbsp-1&nbspboolean,EICHHORN-LORENZ.41:&nbsp+1&nbspboolean		GENOTYPE.PINOT_NOIR,PO:0009087_mesocarp,2013,VINEYARD.OREGONSU_US,<b>EICHHORN-LORENZ.41</b>	GENOTYPE.PINOT_NOIR,PO:0009087_mesocarp,2013,VINEYARD.OREGONSU_US,<b>EICHHORN-LORENZ.33</b>	GSM1201922.ch1-vs-GSM1201904.ch1
GSM1201923.ch1	GSM1201904.ch1	test_GSE49569_pulp_RSH	ref_GSE49569_pulp_PV		GSE49569	GEO	GPL13936	nimble	EICHHORN-LORENZ.33:&nbsp-1&nbspboolean,EICHHORN-LORENZ.41:&nbsp+1&nbspboolean		GENOTYPE.PINOT_NOIR,PO:0009087_mesocarp,2013,VINEYARD.OREGONSU_US,<b>EICHHORN-LORENZ.41</b>	GENOTYPE.PINOT_NOIR,PO:0009087_mesocarp,2013,VINEYARD.OREGONSU_US,<b>EICHHORN-LORENZ.33</b>	GSM1201923.ch1-vs-GSM1201904.ch1
GSM1201924.ch1	GSM1201904.ch1	test_GSE49569_pulp_RSH	ref_GSE49569_pulp_PV		GSE49569	GEO	GPL13936	nimble	EICHHORN-LORENZ.33:&nbsp-1&nbspboolean,EICHHORN-LORENZ.41:&nbsp+1&nbspboolean		GENOTYPE.PINOT_NOIR,PO:0009087_mesocarp,2013,VINEYARD.OREGONSU_US,<b>EICHHORN-LORENZ.41</b>	GENOTYPE.PINOT_NOIR,PO:0009087_mesocarp,2013,VINEYARD.OREGONSU_US,<b>EICHHORN-LORENZ.33</b>	GSM1201924.ch1-vs-GSM1201904.ch1
GSM1201886.ch1	GSM1201883.ch1	test_GSE49569_skin_GS	ref_GSE49569_skin_PV		GSE49569	GEO	GPL13936	nimble	EICHHORN-LORENZ.33:&nbsp-1&nbspboolean,EICHHORN-LORENZ.34:&nbsp+1&nbspboolean		GENOTYPE.PINOT_NOIR,PO:0009085_exocarp,2013,VINEYARD.OREGONSU_US,<b>EICHHORN-LORENZ.34</b>	GENOTYPE.PINOT_NOIR,PO:0009085_exocarp,2013,VINEYARD.OREGONSU_US,<b>EICHHORN-LORENZ.33</b>	GSM1201886.ch1-vs-GSM1201883.ch1
GSM1201887.ch1	GSM1201883.ch1	test_GSE49569_skin_GS	ref_GSE49569_skin_PV		GSE49569	GEO	GPL13936	nimble	EICHHORN-LORENZ.33:&nbsp-1&nbspboolean,EICHHORN-LORENZ.34:&nbsp+1&nbspboolean		GENOTYPE.PINOT_NOIR,PO:0009085_exocarp,2013,VINEYARD.OREGONSU_US,<b>EICHHORN-LORENZ.34</b>	GENOTYPE.PINOT_NOIR,PO:0009085_exocarp,2013,VINEYARD.OREGONSU_US,<b>EICHHORN-LORENZ.33</b>	GSM1201887.ch1-vs-GSM1201883.ch1
GSM1201888.ch1	GSM1201883.ch1	test_GSE49569_skin_GS	ref_GSE49569_skin_PV		GSE49569	GEO	GPL13936	nimble	EICHHORN-LORENZ.33:&nbsp-1&nbspboolean,EICHHORN-LORENZ.34:&nbsp+1&nbspboolean		GENOTYPE.PINOT_NOIR,PO:0009085_exocarp,2013,VINEYARD.OREGONSU_US,<b>EICHHORN-LORENZ.34</b>	GENOTYPE.PINOT_NOIR,PO:0009085_exocarp,2013,VINEYARD.OREGONSU_US,<b>EICHHORN-LORENZ.33</b>	GSM1201888.ch1-vs-GSM1201883.ch1
GSM1201889.ch1	GSM1201883.ch1	test_GSE49569_skin_PS	ref_GSE49569_skin_PV		GSE49569	GEO	GPL13936	nimble	EICHHORN-LORENZ.33:&nbsp-1&nbspboolean,EICHHORN-LORENZ.35:&nbsp+1&nbspboolean		GENOTYPE.PINOT_NOIR,PO:0009085_exocarp,2013,VINEYARD.OREGONSU_US,<b>EICHHORN-LORENZ.35</b>	GENOTYPE.PINOT_NOIR,PO:0009085_exocarp,2013,VINEYARD.OREGONSU_US,<b>EICHHORN-LORENZ.33</b>	GSM1201889.ch1-vs-GSM1201883.ch1
GSM1201890.ch1	GSM1201883.ch1	test_GSE49569_skin_PS	ref_GSE49569_skin_PV		GSE49569	GEO	GPL13936	nimble	EICHHORN-LORENZ.33:&nbsp-1&nbspboolean,EICHHORN-LORENZ.35:&nbsp+1&nbspboolean		GENOTYPE.PINOT_NOIR,PO:0009085_exocarp,2013,VINEYARD.OREGONSU_US,<b>EICHHORN-LORENZ.35</b>	GENOTYPE.PINOT_NOIR,PO:0009085_exocarp,2013,VINEYARD.OREGONSU_US,<b>EICHHORN-LORENZ.33</b>	GSM1201890.ch1-vs-GSM1201883.ch1
GSM1201891.ch1	GSM1201883.ch1	test_GSE49569_skin_PS	ref_GSE49569_skin_PV		GSE49569	GEO	GPL13936	nimble	EICHHORN-LORENZ.33:&nbsp-1&nbspboolean,EICHHORN-LORENZ.35:&nbsp+1&nbspboolean		GENOTYPE.PINOT_NOIR,PO:0009085_exocarp,2013,VINEYARD.OREGONSU_US,<b>EICHHORN-LORENZ.35</b>	GENOTYPE.PINOT_NOIR,PO:0009085_exocarp,2013,VINEYARD.OREGONSU_US,<b>EICHHORN-LORENZ.33</b>	GSM1201891.ch1-vs-GSM1201883.ch1
GSM1201892.ch1	GSM1201883.ch1	test_GSE49569_skin_RS	ref_GSE49569_skin_PV		GSE49569	GEO	GPL13936	nimble	EICHHORN-LORENZ.33:&nbsp-1&nbspboolean,EICHHORN-LORENZ.36:&nbsp+1&nbspboolean		GENOTYPE.PINOT_NOIR,PO:0009085_exocarp,2013,VINEYARD.OREGONSU_US,<b>EICHHORN-LORENZ.36</b>	GENOTYPE.PINOT_NOIR,PO:0009085_exocarp,2013,VINEYARD.OREGONSU_US,<b>EICHHORN-LORENZ.33</b>	GSM1201892.ch1-vs-GSM1201883.ch1
GSM1201893.ch1	GSM1201883.ch1	test_GSE49569_skin_RS	ref_GSE49569_skin_PV		GSE49569	GEO	GPL13936	nimble	EICHHORN-LORENZ.33:&nbsp-1&nbspboolean,EICHHORN-LORENZ.36:&nbsp+1&nbspboolean		GENOTYPE.PINOT_NOIR,PO:0009085_exocarp,2013,VINEYARD.OREGONSU_US,<b>EICHHORN-LORENZ.36</b>	GENOTYPE.PINOT_NOIR,PO:0009085_exocarp,2013,VINEYARD.OREGONSU_US,<b>EICHHORN-LORENZ.33</b>	GSM1201893.ch1-vs-GSM1201883.ch1
GSM1201894.ch1	GSM1201883.ch1	test_GSE49569_skin_RS	ref_GSE49569_skin_PV		GSE49569	GEO	GPL13936	nimble	EICHHORN-LORENZ.33:&nbsp-1&nbspboolean,EICHHORN-LORENZ.36:&nbsp+1&nbspboolean		GENOTYPE.PINOT_NOIR,PO:0009085_exocarp,2013,VINEYARD.OREGONSU_US,<b>EICHHORN-LORENZ.36</b>	GENOTYPE.PINOT_NOIR,PO:0009085_exocarp,2013,VINEYARD.OREGONSU_US,<b>EICHHORN-LORENZ.33</b>	GSM1201894.ch1-vs-GSM1201883.ch1
GSM1201895.ch1	GSM1201883.ch1	test_GSE49569_skin_GSH	ref_GSE49569_skin_PV		GSE49569	GEO	GPL13936	nimble	EICHHORN-LORENZ.33:&nbsp-1&nbspboolean,EICHHORN-LORENZ.38:&nbsp+1&nbspboolean		GENOTYPE.PINOT_NOIR,PO:0009085_exocarp,2013,VINEYARD.OREGONSU_US,<b>EICHHORN-LORENZ.38</b>	GENOTYPE.PINOT_NOIR,PO:0009085_exocarp,2013,VINEYARD.OREGONSU_US,<b>EICHHORN-LORENZ.33</b>	GSM1201895.ch1-vs-GSM1201883.ch1
GSM1201896.ch1	GSM1201883.ch1	test_GSE49569_skin_GSH	ref_GSE49569_skin_PV		GSE49569	GEO	GPL13936	nimble	EICHHORN-LORENZ.33:&nbsp-1&nbspboolean,EICHHORN-LORENZ.38:&nbsp+1&nbspboolean		GENOTYPE.PINOT_NOIR,PO:0009085_exocarp,2013,VINEYARD.OREGONSU_US,<b>EICHHORN-LORENZ.38</b>	GENOTYPE.PINOT_NOIR,PO:0009085_exocarp,2013,VINEYARD.OREGONSU_US,<b>EICHHORN-LORENZ.33</b>	GSM1201896.ch1-vs-GSM1201883.ch1
GSM1201897.ch1	GSM1201883.ch1	test_GSE49569_skin_GSH	ref_GSE49569_skin_PV		GSE49569	GEO	GPL13936	nimble	EICHHORN-LORENZ.33:&nbsp-1&nbspboolean,EICHHORN-LORENZ.38:&nbsp+1&nbspboolean		GENOTYPE.PINOT_NOIR,PO:0009085_exocarp,2013,VINEYARD.OREGONSU_US,<b>EICHHORN-LORENZ.38</b>	GENOTYPE.PINOT_NOIR,PO:0009085_exocarp,2013,VINEYARD.OREGONSU_US,<b>EICHHORN-LORENZ.33</b>	GSM1201897.ch1-vs-GSM1201883.ch1
GSM1201898.ch1	GSM1201883.ch1	test_GSE49569_skin_PSH	ref_GSE49569_skin_PV		GSE49569	GEO	GPL13936	nimble	EICHHORN-LORENZ.33:&nbsp-1&nbspboolean,EICHHORN-LORENZ.39:&nbsp+1&nbspboolean		GENOTYPE.PINOT_NOIR,PO:0009085_exocarp,2013,VINEYARD.OREGONSU_US,<b>EICHHORN-LORENZ.39</b>	GENOTYPE.PINOT_NOIR,PO:0009085_exocarp,2013,VINEYARD.OREGONSU_US,<b>EICHHORN-LORENZ.33</b>	GSM1201898.ch1-vs-GSM1201883.ch1
GSM1201899.ch1	GSM1201883.ch1	test_GSE49569_skin_PSH	ref_GSE49569_skin_PV		GSE49569	GEO	GPL13936	nimble	EICHHORN-LORENZ.33:&nbsp-1&nbspboolean,EICHHORN-LORENZ.39:&nbsp+1&nbspboolean		GENOTYPE.PINOT_NOIR,PO:0009085_exocarp,2013,VINEYARD.OREGONSU_US,<b>EICHHORN-LORENZ.39</b>	GENOTYPE.PINOT_NOIR,PO:0009085_exocarp,2013,VINEYARD.OREGONSU_US,<b>EICHHORN-LORENZ.33</b>	GSM1201899.ch1-vs-GSM1201883.ch1
GSM1201900.ch1	GSM1201883.ch1	test_GSE49569_skin_PSH	ref_GSE49569_skin_PV		GSE49569	GEO	GPL13936	nimble	EICHHORN-LORENZ.33:&nbsp-1&nbspboolean,EICHHORN-LORENZ.39:&nbsp+1&nbspboolean		GENOTYPE.PINOT_NOIR,PO:0009085_exocarp,2013,VINEYARD.OREGONSU_US,<b>EICHHORN-LORENZ.39</b>	GENOTYPE.PINOT_NOIR,PO:0009085_exocarp,2013,VINEYARD.OREGONSU_US,<b>EICHHORN-LORENZ.33</b>	GSM1201900.ch1-vs-GSM1201883.ch1
GSM1201901.ch1	GSM1201883.ch1	test_GSE49569_skin_RSH	ref_GSE49569_skin_PV		GSE49569	GEO	GPL13936	nimble	EICHHORN-LORENZ.33:&nbsp-1&nbspboolean,EICHHORN-LORENZ.41:&nbsp+1&nbspboolean		GENOTYPE.PINOT_NOIR,PO:0009085_exocarp,2013,VINEYARD.OREGONSU_US,<b>EICHHORN-LORENZ.41</b>	GENOTYPE.PINOT_NOIR,PO:0009085_exocarp,2013,VINEYARD.OREGONSU_US,<b>EICHHORN-LORENZ.33</b>	GSM1201901.ch1-vs-GSM1201883.ch1
GSM1201902.ch1	GSM1201883.ch1	test_GSE49569_skin_RSH	ref_GSE49569_skin_PV		GSE49569	GEO	GPL13936	nimble	EICHHORN-LORENZ.33:&nbsp-1&nbspboolean,EICHHORN-LORENZ.41:&nbsp+1&nbspboolean		GENOTYPE.PINOT_NOIR,PO:0009085_exocarp,2013,VINEYARD.OREGONSU_US,<b>EICHHORN-LORENZ.41</b>	GENOTYPE.PINOT_NOIR,PO:0009085_exocarp,2013,VINEYARD.OREGONSU_US,<b>EICHHORN-LORENZ.33</b>	GSM1201902.ch1-vs-GSM1201883.ch1
GSM1201903.ch1	GSM1201883.ch1	test_GSE49569_skin_RSH	ref_GSE49569_skin_PV		GSE49569	GEO	GPL13936	nimble	EICHHORN-LORENZ.33:&nbsp-1&nbspboolean,EICHHORN-LORENZ.41:&nbsp+1&nbspboolean		GENOTYPE.PINOT_NOIR,PO:0009085_exocarp,2013,VINEYARD.OREGONSU_US,<b>EICHHORN-LORENZ.41</b>	GENOTYPE.PINOT_NOIR,PO:0009085_exocarp,2013,VINEYARD.OREGONSU_US,<b>EICHHORN-LORENZ.33</b>	GSM1201903.ch1-vs-GSM1201883.ch1
GSM1201928.ch1	GSM1201925.ch1	test_GSE49569_seed_GS	ref_GSE49569_seed_PV		GSE49569	GEO	GPL13936	nimble	EICHHORN-LORENZ.33:&nbsp-1&nbspboolean,EICHHORN-LORENZ.34:&nbsp+1&nbspboolean		GENOTYPE.PINOT_NOIR,PO:0009010_seed,2013,VINEYARD.OREGONSU_US,<b>EICHHORN-LORENZ.34</b>	GENOTYPE.PINOT_NOIR,PO:0009010_seed,2013,VINEYARD.OREGONSU_US,<b>EICHHORN-LORENZ.33</b>	GSM1201928.ch1-vs-GSM1201925.ch1
GSM1201929.ch1	GSM1201925.ch1	test_GSE49569_seed_GS	ref_GSE49569_seed_PV		GSE49569	GEO	GPL13936	nimble	EICHHORN-LORENZ.33:&nbsp-1&nbspboolean,EICHHORN-LORENZ.34:&nbsp+1&nbspboolean		GENOTYPE.PINOT_NOIR,PO:0009010_seed,2013,VINEYARD.OREGONSU_US,<b>EICHHORN-LORENZ.34</b>	GENOTYPE.PINOT_NOIR,PO:0009010_seed,2013,VINEYARD.OREGONSU_US,<b>EICHHORN-LORENZ.33</b>	GSM1201929.ch1-vs-GSM1201925.ch1
GSM1201930.ch1	GSM1201925.ch1	test_GSE49569_seed_GS	ref_GSE49569_seed_PV		GSE49569	GEO	GPL13936	nimble	EICHHORN-LORENZ.33:&nbsp-1&nbspboolean,EICHHORN-LORENZ.34:&nbsp+1&nbspboolean		GENOTYPE.PINOT_NOIR,PO:0009010_seed,2013,VINEYARD.OREGONSU_US,<b>EICHHORN-LORENZ.34</b>	GENOTYPE.PINOT_NOIR,PO:0009010_seed,2013,VINEYARD.OREGONSU_US,<b>EICHHORN-LORENZ.33</b>	GSM1201930.ch1-vs-GSM1201925.ch1
GSM1201931.ch1	GSM1201925.ch1	test_GSE49569_seed_PS	ref_GSE49569_seed_PV		GSE49569	GEO	GPL13936	nimble	EICHHORN-LORENZ.33:&nbsp-1&nbspboolean,EICHHORN-LORENZ.35:&nbsp+1&nbspboolean		GENOTYPE.PINOT_NOIR,PO:0009010_seed,2013,VINEYARD.OREGONSU_US,<b>EICHHORN-LORENZ.35</b>	GENOTYPE.PINOT_NOIR,PO:0009010_seed,2013,VINEYARD.OREGONSU_US,<b>EICHHORN-LORENZ.33</b>	GSM1201931.ch1-vs-GSM1201925.ch1
GSM1201932.ch1	GSM1201925.ch1	test_GSE49569_seed_PS	ref_GSE49569_seed_PV		GSE49569	GEO	GPL13936	nimble	EICHHORN-LORENZ.33:&nbsp-1&nbspboolean,EICHHORN-LORENZ.35:&nbsp+1&nbspboolean		GENOTYPE.PINOT_NOIR,PO:0009010_seed,2013,VINEYARD.OREGONSU_US,<b>EICHHORN-LORENZ.35</b>	GENOTYPE.PINOT_NOIR,PO:0009010_seed,2013,VINEYARD.OREGONSU_US,<b>EICHHORN-LORENZ.33</b>	GSM1201932.ch1-vs-GSM1201925.ch1
GSM1201933.ch1	GSM1201925.ch1	test_GSE49569_seed_PS	ref_GSE49569_seed_PV		GSE49569	GEO	GPL13936	nimble	EICHHORN-LORENZ.33:&nbsp-1&nbspboolean,EICHHORN-LORENZ.35:&nbsp+1&nbspboolean		GENOTYPE.PINOT_NOIR,PO:0009010_seed,2013,VINEYARD.OREGONSU_US,<b>EICHHORN-LORENZ.35</b>	GENOTYPE.PINOT_NOIR,PO:0009010_seed,2013,VINEYARD.OREGONSU_US,<b>EICHHORN-LORENZ.33</b>	GSM1201933.ch1-vs-GSM1201925.ch1
GSM1201934.ch1	GSM1201925.ch1	test_GSE49569_seed_RS	ref_GSE49569_seed_PV		GSE49569	GEO	GPL13936	nimble	EICHHORN-LORENZ.33:&nbsp-1&nbspboolean,EICHHORN-LORENZ.36:&nbsp+1&nbspboolean		GENOTYPE.PINOT_NOIR,PO:0009010_seed,2013,VINEYARD.OREGONSU_US,<b>EICHHORN-LORENZ.36</b>	GENOTYPE.PINOT_NOIR,PO:0009010_seed,2013,VINEYARD.OREGONSU_US,<b>EICHHORN-LORENZ.33</b>	GSM1201934.ch1-vs-GSM1201925.ch1
GSM1201935.ch1	GSM1201925.ch1	test_GSE49569_seed_RS	ref_GSE49569_seed_PV		GSE49569	GEO	GPL13936	nimble	EICHHORN-LORENZ.33:&nbsp-1&nbspboolean,EICHHORN-LORENZ.36:&nbsp+1&nbspboolean		GENOTYPE.PINOT_NOIR,PO:0009010_seed,2013,VINEYARD.OREGONSU_US,<b>EICHHORN-LORENZ.36</b>	GENOTYPE.PINOT_NOIR,PO:0009010_seed,2013,VINEYARD.OREGONSU_US,<b>EICHHORN-LORENZ.33</b>	GSM1201935.ch1-vs-GSM1201925.ch1
GSM1201936.ch1	GSM1201925.ch1	test_GSE49569_seed_RS	ref_GSE49569_seed_PV		GSE49569	GEO	GPL13936	nimble	EICHHORN-LORENZ.33:&nbsp-1&nbspboolean,EICHHORN-LORENZ.36:&nbsp+1&nbspboolean		GENOTYPE.PINOT_NOIR,PO:0009010_seed,2013,VINEYARD.OREGONSU_US,<b>EICHHORN-LORENZ.36</b>	GENOTYPE.PINOT_NOIR,PO:0009010_seed,2013,VINEYARD.OREGONSU_US,<b>EICHHORN-LORENZ.33</b>	GSM1201936.ch1-vs-GSM1201925.ch1
GSM1201937.ch1	GSM1201925.ch1	test_GSE49569_seed_GSH	ref_GSE49569_seed_PV		GSE49569	GEO	GPL13936	nimble	EICHHORN-LORENZ.33:&nbsp-1&nbspboolean,EICHHORN-LORENZ.38:&nbsp+1&nbspboolean		GENOTYPE.PINOT_NOIR,PO:0009010_seed,2013,VINEYARD.OREGONSU_US,<b>EICHHORN-LORENZ.38</b>	GENOTYPE.PINOT_NOIR,PO:0009010_seed,2013,VINEYARD.OREGONSU_US,<b>EICHHORN-LORENZ.33</b>	GSM1201937.ch1-vs-GSM1201925.ch1
GSM1201938.ch1	GSM1201925.ch1	test_GSE49569_seed_GSH	ref_GSE49569_seed_PV		GSE49569	GEO	GPL13936	nimble	EICHHORN-LORENZ.33:&nbsp-1&nbspboolean,EICHHORN-LORENZ.38:&nbsp+1&nbspboolean		GENOTYPE.PINOT_NOIR,PO:0009010_seed,2013,VINEYARD.OREGONSU_US,<b>EICHHORN-LORENZ.38</b>	GENOTYPE.PINOT_NOIR,PO:0009010_seed,2013,VINEYARD.OREGONSU_US,<b>EICHHORN-LORENZ.33</b>	GSM1201938.ch1-vs-GSM1201925.ch1
GSM1201939.ch1	GSM1201925.ch1	test_GSE49569_seed_GSH	ref_GSE49569_seed_PV		GSE49569	GEO	GPL13936	nimble	EICHHORN-LORENZ.33:&nbsp-1&nbspboolean,EICHHORN-LORENZ.38:&nbsp+1&nbspboolean		GENOTYPE.PINOT_NOIR,PO:0009010_seed,2013,VINEYARD.OREGONSU_US,<b>EICHHORN-LORENZ.38</b>	GENOTYPE.PINOT_NOIR,PO:0009010_seed,2013,VINEYARD.OREGONSU_US,<b>EICHHORN-LORENZ.33</b>	GSM1201939.ch1-vs-GSM1201925.ch1
GSM1201940.ch1	GSM1201925.ch1	test_GSE49569_seed_PSH	ref_GSE49569_seed_PV		GSE49569	GEO	GPL13936	nimble	EICHHORN-LORENZ.33:&nbsp-1&nbspboolean,EICHHORN-LORENZ.39:&nbsp+1&nbspboolean		GENOTYPE.PINOT_NOIR,PO:0009010_seed,2013,VINEYARD.OREGONSU_US,<b>EICHHORN-LORENZ.39</b>	GENOTYPE.PINOT_NOIR,PO:0009010_seed,2013,VINEYARD.OREGONSU_US,<b>EICHHORN-LORENZ.33</b>	GSM1201940.ch1-vs-GSM1201925.ch1
GSM1201941.ch1	GSM1201925.ch1	test_GSE49569_seed_PSH	ref_GSE49569_seed_PV		GSE49569	GEO	GPL13936	nimble	EICHHORN-LORENZ.33:&nbsp-1&nbspboolean,EICHHORN-LORENZ.39:&nbsp+1&nbspboolean		GENOTYPE.PINOT_NOIR,PO:0009010_seed,2013,VINEYARD.OREGONSU_US,<b>EICHHORN-LORENZ.39</b>	GENOTYPE.PINOT_NOIR,PO:0009010_seed,2013,VINEYARD.OREGONSU_US,<b>EICHHORN-LORENZ.33</b>	GSM1201941.ch1-vs-GSM1201925.ch1
GSM1201942.ch1	GSM1201925.ch1	test_GSE49569_seed_PSH	ref_GSE49569_seed_PV		GSE49569	GEO	GPL13936	nimble	EICHHORN-LORENZ.33:&nbsp-1&nbspboolean,EICHHORN-LORENZ.39:&nbsp+1&nbspboolean		GENOTYPE.PINOT_NOIR,PO:0009010_seed,2013,VINEYARD.OREGONSU_US,<b>EICHHORN-LORENZ.39</b>	GENOTYPE.PINOT_NOIR,PO:0009010_seed,2013,VINEYARD.OREGONSU_US,<b>EICHHORN-LORENZ.33</b>	GSM1201942.ch1-vs-GSM1201925.ch1
GSM1201943.ch1	GSM1201925.ch1	test_GSE49569_seed_RSH	ref_GSE49569_seed_PV		GSE49569	GEO	GPL13936	nimble	EICHHORN-LORENZ.33:&nbsp-1&nbspboolean,EICHHORN-LORENZ.41:&nbsp+1&nbspboolean		GENOTYPE.PINOT_NOIR,PO:0009010_seed,2013,VINEYARD.OREGONSU_US,<b>EICHHORN-LORENZ.41</b>	GENOTYPE.PINOT_NOIR,PO:0009010_seed,2013,VINEYARD.OREGONSU_US,<b>EICHHORN-LORENZ.33</b>	GSM1201943.ch1-vs-GSM1201925.ch1
GSM1201944.ch1	GSM1201925.ch1	test_GSE49569_seed_RSH	ref_GSE49569_seed_PV		GSE49569	GEO	GPL13936	nimble	EICHHORN-LORENZ.33:&nbsp-1&nbspboolean,EICHHORN-LORENZ.41:&nbsp+1&nbspboolean		GENOTYPE.PINOT_NOIR,PO:0009010_seed,2013,VINEYARD.OREGONSU_US,<b>EICHHORN-LORENZ.41</b>	GENOTYPE.PINOT_NOIR,PO:0009010_seed,2013,VINEYARD.OREGONSU_US,<b>EICHHORN-LORENZ.33</b>	GSM1201944.ch1-vs-GSM1201925.ch1
GSM1201945.ch1	GSM1201925.ch1	test_GSE49569_seed_RSH	ref_GSE49569_seed_PV		GSE49569	GEO	GPL13936	nimble	EICHHORN-LORENZ.33:&nbsp-1&nbspboolean,EICHHORN-LORENZ.41:&nbsp+1&nbspboolean		GENOTYPE.PINOT_NOIR,PO:0009010_seed,2013,VINEYARD.OREGONSU_US,<b>EICHHORN-LORENZ.41</b>	GENOTYPE.PINOT_NOIR,PO:0009010_seed,2013,VINEYARD.OREGONSU_US,<b>EICHHORN-LORENZ.33</b>	GSM1201945.ch1-vs-GSM1201925.ch1
GSM884850.ch1	GSM994874.ch1	test_GSE40487_CONTROL_EL37	ref_GSE40487_CONTROL_EL35	23433030	GSE40487	GEO	GPL13936	nimble	EICHHORN-LORENZ.35:&nbsp-1&nbspboolean,EICHHORN-LORENZ.37:&nbsp+1&nbspboolean		PO:0009084_pericarp,2008,GENOTYPE.SANGIOVESE,VINEYARD.BOLOGNA,<b>EICHHORN-LORENZ.37</b>	PO:0009084_pericarp,2008,GENOTYPE.SANGIOVESE,VINEYARD.BOLOGNA,<b>EICHHORN-LORENZ.35</b>	GSM884850.ch1-vs-GSM994874.ch1
GSM884851.ch1	GSM994874.ch1	test_GSE40487_CONTROL_EL37	ref_GSE40487_CONTROL_EL35	23433030	GSE40487	GEO	GPL13936	nimble	EICHHORN-LORENZ.35:&nbsp-1&nbspboolean,EICHHORN-LORENZ.37:&nbsp+1&nbspboolean		PO:0009084_pericarp,2008,GENOTYPE.SANGIOVESE,VINEYARD.BOLOGNA,<b>EICHHORN-LORENZ.37</b>	PO:0009084_pericarp,2008,GENOTYPE.SANGIOVESE,VINEYARD.BOLOGNA,<b>EICHHORN-LORENZ.35</b>	GSM884851.ch1-vs-GSM994874.ch1
GSM884852.ch1	GSM994874.ch1	test_GSE40487_CONTROL_EL37	ref_GSE40487_CONTROL_EL35	23433030	GSE40487	GEO	GPL13936	nimble	EICHHORN-LORENZ.35:&nbsp-1&nbspboolean,EICHHORN-LORENZ.37:&nbsp+1&nbspboolean		PO:0009084_pericarp,2008,GENOTYPE.SANGIOVESE,VINEYARD.BOLOGNA,<b>EICHHORN-LORENZ.37</b>	PO:0009084_pericarp,2008,GENOTYPE.SANGIOVESE,VINEYARD.BOLOGNA,<b>EICHHORN-LORENZ.35</b>	GSM884852.ch1-vs-GSM994874.ch1
GSM884856.ch1	GSM994874.ch1	test_GSE40487_CONTROL_EL38	ref_GSE40487_CONTROL_EL35	23433030	GSE40487	GEO	GPL13936	nimble	EICHHORN-LORENZ.35:&nbsp-1&nbspboolean,EICHHORN-LORENZ.38:&nbsp+1&nbspboolean		PO:0009084_pericarp,2008,GENOTYPE.SANGIOVESE,VINEYARD.BOLOGNA,<b>EICHHORN-LORENZ.38</b>	PO:0009084_pericarp,2008,GENOTYPE.SANGIOVESE,VINEYARD.BOLOGNA,<b>EICHHORN-LORENZ.35</b>	GSM884856.ch1-vs-GSM994874.ch1
GSM884857.ch1	GSM994874.ch1	test_GSE40487_CONTROL_EL38	ref_GSE40487_CONTROL_EL35	23433030	GSE40487	GEO	GPL13936	nimble	EICHHORN-LORENZ.35:&nbsp-1&nbspboolean,EICHHORN-LORENZ.38:&nbsp+1&nbspboolean		PO:0009084_pericarp,2008,GENOTYPE.SANGIOVESE,VINEYARD.BOLOGNA,<b>EICHHORN-LORENZ.38</b>	PO:0009084_pericarp,2008,GENOTYPE.SANGIOVESE,VINEYARD.BOLOGNA,<b>EICHHORN-LORENZ.35</b>	GSM884857.ch1-vs-GSM994874.ch1
GSM884858.ch1	GSM994874.ch1	test_GSE40487_CONTROL_EL38	ref_GSE40487_CONTROL_EL35	23433030	GSE40487	GEO	GPL13936	nimble	EICHHORN-LORENZ.35:&nbsp-1&nbspboolean,EICHHORN-LORENZ.38:&nbsp+1&nbspboolean		PO:0009084_pericarp,2008,GENOTYPE.SANGIOVESE,VINEYARD.BOLOGNA,<b>EICHHORN-LORENZ.38</b>	PO:0009084_pericarp,2008,GENOTYPE.SANGIOVESE,VINEYARD.BOLOGNA,<b>EICHHORN-LORENZ.35</b>	GSM884858.ch1-vs-GSM994874.ch1
GSM1020427.ch1	GSM1020424.ch1	test_GSE41633_2008_mid-ripening_VM	ref_GSE41633_2008_veraison_VM		GSE41633	GEO	GPL13936	nimble	EICHHORN-LORENZ.35:&nbsp-1&nbspboolean,EICHHORN-LORENZ.36:&nbsp+1&nbspboolean		EICHHORN-LORENZ.38,PO:0009084_pericarp,2008,VINEYARD.VM_BARDOLINO,GENOTYPE.CORVINA,<b>EICHHORN-LORENZ.35</b>,<b>EICHHORN-LORENZ.36</b>	EICHHORN-LORENZ.38,PO:0009084_pericarp,2008,VINEYARD.VM_BARDOLINO,GENOTYPE.CORVINA	GSM1020427.ch1-vs-GSM1020424.ch1
GSM1020428.ch1	GSM1020424.ch1	test_GSE41633_2008_mid-ripening_VM	ref_GSE41633_2008_veraison_VM		GSE41633	GEO	GPL13936	nimble	EICHHORN-LORENZ.35:&nbsp-1&nbspboolean,EICHHORN-LORENZ.36:&nbsp+1&nbspboolean		EICHHORN-LORENZ.38,PO:0009084_pericarp,2008,VINEYARD.VM_BARDOLINO,GENOTYPE.CORVINA,<b>EICHHORN-LORENZ.35</b>,<b>EICHHORN-LORENZ.36</b>	EICHHORN-LORENZ.38,PO:0009084_pericarp,2008,VINEYARD.VM_BARDOLINO,GENOTYPE.CORVINA	GSM1020428.ch1-vs-GSM1020424.ch1
GSM1020429.ch1	GSM1020424.ch1	test_GSE41633_2008_mid-ripening_VM	ref_GSE41633_2008_veraison_VM		GSE41633	GEO	GPL13936	nimble	EICHHORN-LORENZ.35:&nbsp-1&nbspboolean,EICHHORN-LORENZ.36:&nbsp+1&nbspboolean		EICHHORN-LORENZ.38,PO:0009084_pericarp,2008,VINEYARD.VM_BARDOLINO,GENOTYPE.CORVINA,<b>EICHHORN-LORENZ.35</b>,<b>EICHHORN-LORENZ.36</b>	EICHHORN-LORENZ.38,PO:0009084_pericarp,2008,VINEYARD.VM_BARDOLINO,GENOTYPE.CORVINA	GSM1020429.ch1-vs-GSM1020424.ch1
GSM1020430.ch1	GSM1020424.ch1	test_GSE41633_2008_harvest_VM	ref_GSE41633_2008_veraison_VM		GSE41633	GEO	GPL13936	nimble	EICHHORN-LORENZ.35:&nbsp-1&nbspboolean,EICHHORN-LORENZ.38:&nbsp+1&nbspboolean		PO:0009084_pericarp,2008,VINEYARD.VM_BARDOLINO,GENOTYPE.CORVINA,<b>EICHHORN-LORENZ.38</b>,<b>EICHHORN-LORENZ.35</b>	PO:0009084_pericarp,2008,VINEYARD.VM_BARDOLINO,GENOTYPE.CORVINA,<b>EICHHORN-LORENZ.38</b>	GSM1020430.ch1-vs-GSM1020424.ch1
GSM1020431.ch1	GSM1020424.ch1	test_GSE41633_2008_harvest_VM	ref_GSE41633_2008_veraison_VM		GSE41633	GEO	GPL13936	nimble	EICHHORN-LORENZ.35:&nbsp-1&nbspboolean,EICHHORN-LORENZ.38:&nbsp+1&nbspboolean		PO:0009084_pericarp,2008,VINEYARD.VM_BARDOLINO,GENOTYPE.CORVINA,<b>EICHHORN-LORENZ.38</b>,<b>EICHHORN-LORENZ.35</b>	PO:0009084_pericarp,2008,VINEYARD.VM_BARDOLINO,GENOTYPE.CORVINA,<b>EICHHORN-LORENZ.38</b>	GSM1020431.ch1-vs-GSM1020424.ch1
GSM1020432.ch1	GSM1020424.ch1	test_GSE41633_2008_harvest_VM	ref_GSE41633_2008_veraison_VM		GSE41633	GEO	GPL13936	nimble	EICHHORN-LORENZ.35:&nbsp-1&nbspboolean,EICHHORN-LORENZ.38:&nbsp+1&nbspboolean		PO:0009084_pericarp,2008,VINEYARD.VM_BARDOLINO,GENOTYPE.CORVINA,<b>EICHHORN-LORENZ.38</b>,<b>EICHHORN-LORENZ.35</b>	PO:0009084_pericarp,2008,VINEYARD.VM_BARDOLINO,GENOTYPE.CORVINA,<b>EICHHORN-LORENZ.38</b>	GSM1020432.ch1-vs-GSM1020424.ch1
GSM1020436.ch1	GSM1020433.ch1	test_GSE41633_2008_mid-ripening_PM	ref_GSE41633_2008_veraison_PM		GSE41633	GEO	GPL13936	nimble	EICHHORN-LORENZ.35:&nbsp-1&nbspboolean,EICHHORN-LORENZ.36:&nbsp+1&nbspboolean		2006,PO:0009084_pericarp,VINEYARD.PM_SOAVE,GENOTYPE.CORVINA,<b>EICHHORN-LORENZ.36</b>	2006,PO:0009084_pericarp,VINEYARD.PM_SOAVE,GENOTYPE.CORVINA,<b>EICHHORN-LORENZ.35</b>	GSM1020436.ch1-vs-GSM1020433.ch1
GSM1020437.ch1	GSM1020433.ch1	test_GSE41633_2008_mid-ripening_PM	ref_GSE41633_2008_veraison_PM		GSE41633	GEO	GPL13936	nimble	EICHHORN-LORENZ.35:&nbsp-1&nbspboolean,EICHHORN-LORENZ.36:&nbsp+1&nbspboolean		2006,PO:0009084_pericarp,VINEYARD.PM_SOAVE,GENOTYPE.CORVINA,<b>EICHHORN-LORENZ.36</b>	2006,PO:0009084_pericarp,VINEYARD.PM_SOAVE,GENOTYPE.CORVINA,<b>EICHHORN-LORENZ.35</b>	GSM1020437.ch1-vs-GSM1020433.ch1
GSM1020438.ch1	GSM1020433.ch1	test_GSE41633_2008_mid-ripening_PM	ref_GSE41633_2008_veraison_PM		GSE41633	GEO	GPL13936	nimble	EICHHORN-LORENZ.35:&nbsp-1&nbspboolean,EICHHORN-LORENZ.36:&nbsp+1&nbspboolean		2006,PO:0009084_pericarp,VINEYARD.PM_SOAVE,GENOTYPE.CORVINA,<b>EICHHORN-LORENZ.36</b>	2006,PO:0009084_pericarp,VINEYARD.PM_SOAVE,GENOTYPE.CORVINA,<b>EICHHORN-LORENZ.35</b>	GSM1020438.ch1-vs-GSM1020433.ch1
GSM1020439.ch1	GSM1020433.ch1	test_GSE41633_2008_harvest_PM	ref_GSE41633_2008_veraison_PM		GSE41633	GEO	GPL13936	nimble	EICHHORN-LORENZ.35:&nbsp-1&nbspboolean,EICHHORN-LORENZ.38:&nbsp+1&nbspboolean		2006,PO:0009084_pericarp,VINEYARD.PM_SOAVE,GENOTYPE.CORVINA,<b>EICHHORN-LORENZ.38</b>	2006,PO:0009084_pericarp,VINEYARD.PM_SOAVE,GENOTYPE.CORVINA,<b>EICHHORN-LORENZ.35</b>	GSM1020439.ch1-vs-GSM1020433.ch1
GSM1020440.ch1	GSM1020433.ch1	test_GSE41633_2008_harvest_PM	ref_GSE41633_2008_veraison_PM		GSE41633	GEO	GPL13936	nimble	EICHHORN-LORENZ.35:&nbsp-1&nbspboolean,EICHHORN-LORENZ.38:&nbsp+1&nbspboolean		2006,PO:0009084_pericarp,VINEYARD.PM_SOAVE,GENOTYPE.CORVINA,<b>EICHHORN-LORENZ.38</b>	2006,PO:0009084_pericarp,VINEYARD.PM_SOAVE,GENOTYPE.CORVINA,<b>EICHHORN-LORENZ.35</b>	GSM1020440.ch1-vs-GSM1020433.ch1
GSM1020441.ch1	GSM1020433.ch1	test_GSE41633_2008_harvest_PM	ref_GSE41633_2008_veraison_PM		GSE41633	GEO	GPL13936	nimble	EICHHORN-LORENZ.35:&nbsp-1&nbspboolean,EICHHORN-LORENZ.38:&nbsp+1&nbspboolean		2006,PO:0009084_pericarp,VINEYARD.PM_SOAVE,GENOTYPE.CORVINA,<b>EICHHORN-LORENZ.38</b>	2006,PO:0009084_pericarp,VINEYARD.PM_SOAVE,GENOTYPE.CORVINA,<b>EICHHORN-LORENZ.35</b>	GSM1020441.ch1-vs-GSM1020433.ch1
GSM1020445.ch1	GSM1020442.ch1	test_GSE41633_2008_mid-ripening_BM	ref_GSE41633_2008_veraison_BM		GSE41633	GEO	GPL13936	nimble	EICHHORN-LORENZ.35:&nbsp-1&nbspboolean,EICHHORN-LORENZ.36:&nbsp+1&nbspboolean		2006,PO:0009084_pericarp,VINEYARD.BM_VALPOLICELLA,GENOTYPE.CORVINA,<b>EICHHORN-LORENZ.36</b>	2006,PO:0009084_pericarp,VINEYARD.BM_VALPOLICELLA,GENOTYPE.CORVINA,<b>EICHHORN-LORENZ.35</b>	GSM1020445.ch1-vs-GSM1020442.ch1
GSM1020446.ch1	GSM1020442.ch1	test_GSE41633_2008_mid-ripening_BM	ref_GSE41633_2008_veraison_BM		GSE41633	GEO	GPL13936	nimble	EICHHORN-LORENZ.35:&nbsp-1&nbspboolean,EICHHORN-LORENZ.36:&nbsp+1&nbspboolean		2006,PO:0009084_pericarp,VINEYARD.BM_VALPOLICELLA,GENOTYPE.CORVINA,<b>EICHHORN-LORENZ.36</b>	2006,PO:0009084_pericarp,VINEYARD.BM_VALPOLICELLA,GENOTYPE.CORVINA,<b>EICHHORN-LORENZ.35</b>	GSM1020446.ch1-vs-GSM1020442.ch1
GSM1020447.ch1	GSM1020442.ch1	test_GSE41633_2008_mid-ripening_BM	ref_GSE41633_2008_veraison_BM		GSE41633	GEO	GPL13936	nimble	EICHHORN-LORENZ.35:&nbsp-1&nbspboolean,EICHHORN-LORENZ.36:&nbsp+1&nbspboolean		2006,PO:0009084_pericarp,VINEYARD.BM_VALPOLICELLA,GENOTYPE.CORVINA,<b>EICHHORN-LORENZ.36</b>	2006,PO:0009084_pericarp,VINEYARD.BM_VALPOLICELLA,GENOTYPE.CORVINA,<b>EICHHORN-LORENZ.35</b>	GSM1020447.ch1-vs-GSM1020442.ch1
GSM1020448.ch1	GSM1020442.ch1	test_GSE41633_2008_harvest_BM	ref_GSE41633_2008_veraison_BM		GSE41633	GEO	GPL13936	nimble	EICHHORN-LORENZ.35:&nbsp-1&nbspboolean,EICHHORN-LORENZ.38:&nbsp+1&nbspboolean		2006,PO:0009084_pericarp,VINEYARD.BM_VALPOLICELLA,GENOTYPE.CORVINA,<b>EICHHORN-LORENZ.38</b>	2006,PO:0009084_pericarp,VINEYARD.BM_VALPOLICELLA,GENOTYPE.CORVINA,<b>EICHHORN-LORENZ.35</b>	GSM1020448.ch1-vs-GSM1020442.ch1
GSM1020449.ch1	GSM1020442.ch1	test_GSE41633_2008_harvest_BM	ref_GSE41633_2008_veraison_BM		GSE41633	GEO	GPL13936	nimble	EICHHORN-LORENZ.35:&nbsp-1&nbspboolean,EICHHORN-LORENZ.38:&nbsp+1&nbspboolean		2006,PO:0009084_pericarp,VINEYARD.BM_VALPOLICELLA,GENOTYPE.CORVINA,<b>EICHHORN-LORENZ.38</b>	2006,PO:0009084_pericarp,VINEYARD.BM_VALPOLICELLA,GENOTYPE.CORVINA,<b>EICHHORN-LORENZ.35</b>	GSM1020449.ch1-vs-GSM1020442.ch1
GSM1020450.ch1	GSM1020442.ch1	test_GSE41633_2008_harvest_BM	ref_GSE41633_2008_veraison_BM		GSE41633	GEO	GPL13936	nimble	EICHHORN-LORENZ.35:&nbsp-1&nbspboolean,EICHHORN-LORENZ.38:&nbsp+1&nbspboolean		2006,PO:0009084_pericarp,VINEYARD.BM_VALPOLICELLA,GENOTYPE.CORVINA,<b>EICHHORN-LORENZ.38</b>	2006,PO:0009084_pericarp,VINEYARD.BM_VALPOLICELLA,GENOTYPE.CORVINA,<b>EICHHORN-LORENZ.35</b>	GSM1020450.ch1-vs-GSM1020442.ch1
GSM1020454.ch1	GSM1020451.ch1	test_GSE41633_2008_mid-ripening_GIV	ref_GSE41633_2008_veraison_GIV		GSE41633	GEO	GPL13936	nimble	EICHHORN-LORENZ.35:&nbsp-1&nbspboolean,EICHHORN-LORENZ.36:&nbsp+1&nbspboolean		2006,PO:0009084_pericarp,VINEYARD.GIV_BARDOLINO,GENOTYPE.CORVINA,<b>EICHHORN-LORENZ.36</b>	2006,PO:0009084_pericarp,VINEYARD.GIV_BARDOLINO,GENOTYPE.CORVINA,<b>EICHHORN-LORENZ.35</b>	GSM1020454.ch1-vs-GSM1020451.ch1
GSM1020455.ch1	GSM1020451.ch1	test_GSE41633_2008_mid-ripening_GIV	ref_GSE41633_2008_veraison_GIV		GSE41633	GEO	GPL13936	nimble	EICHHORN-LORENZ.35:&nbsp-1&nbspboolean,EICHHORN-LORENZ.36:&nbsp+1&nbspboolean		2006,PO:0009084_pericarp,VINEYARD.GIV_BARDOLINO,GENOTYPE.CORVINA,<b>EICHHORN-LORENZ.36</b>	2006,PO:0009084_pericarp,VINEYARD.GIV_BARDOLINO,GENOTYPE.CORVINA,<b>EICHHORN-LORENZ.35</b>	GSM1020455.ch1-vs-GSM1020451.ch1
GSM1020456.ch1	GSM1020451.ch1	test_GSE41633_2008_mid-ripening_GIV	ref_GSE41633_2008_veraison_GIV		GSE41633	GEO	GPL13936	nimble	EICHHORN-LORENZ.35:&nbsp-1&nbspboolean,EICHHORN-LORENZ.36:&nbsp+1&nbspboolean		2006,PO:0009084_pericarp,VINEYARD.GIV_BARDOLINO,GENOTYPE.CORVINA,<b>EICHHORN-LORENZ.36</b>	2006,PO:0009084_pericarp,VINEYARD.GIV_BARDOLINO,GENOTYPE.CORVINA,<b>EICHHORN-LORENZ.35</b>	GSM1020456.ch1-vs-GSM1020451.ch1
GSM1020457.ch1	GSM1020451.ch1	test_GSE41633_2008_harvest_GIV	ref_GSE41633_2008_veraison_GIV		GSE41633	GEO	GPL13936	nimble	EICHHORN-LORENZ.35:&nbsp-1&nbspboolean,EICHHORN-LORENZ.38:&nbsp+1&nbspboolean		2006,PO:0009084_pericarp,VINEYARD.GIV_BARDOLINO,GENOTYPE.CORVINA,<b>EICHHORN-LORENZ.38</b>	2006,PO:0009084_pericarp,VINEYARD.GIV_BARDOLINO,GENOTYPE.CORVINA,<b>EICHHORN-LORENZ.35</b>	GSM1020457.ch1-vs-GSM1020451.ch1
GSM1020458.ch1	GSM1020451.ch1	test_GSE41633_2008_harvest_GIV	ref_GSE41633_2008_veraison_GIV		GSE41633	GEO	GPL13936	nimble	EICHHORN-LORENZ.35:&nbsp-1&nbspboolean,EICHHORN-LORENZ.38:&nbsp+1&nbspboolean		2006,PO:0009084_pericarp,VINEYARD.GIV_BARDOLINO,GENOTYPE.CORVINA,<b>EICHHORN-LORENZ.38</b>	2006,PO:0009084_pericarp,VINEYARD.GIV_BARDOLINO,GENOTYPE.CORVINA,<b>EICHHORN-LORENZ.35</b>	GSM1020458.ch1-vs-GSM1020451.ch1
GSM1020459.ch1	GSM1020451.ch1	test_GSE41633_2008_harvest_GIV	ref_GSE41633_2008_veraison_GIV		GSE41633	GEO	GPL13936	nimble	EICHHORN-LORENZ.35:&nbsp-1&nbspboolean,EICHHORN-LORENZ.38:&nbsp+1&nbspboolean		2006,PO:0009084_pericarp,VINEYARD.GIV_BARDOLINO,GENOTYPE.CORVINA,<b>EICHHORN-LORENZ.38</b>	2006,PO:0009084_pericarp,VINEYARD.GIV_BARDOLINO,GENOTYPE.CORVINA,<b>EICHHORN-LORENZ.35</b>	GSM1020459.ch1-vs-GSM1020451.ch1
GSM1020463.ch1	GSM1020460.ch1	test_GSE41633_2008_mid-ripening_MN	ref_GSE41633_2008_veraison_MN		GSE41633	GEO	GPL13936	nimble	EICHHORN-LORENZ.35:&nbsp-1&nbspboolean,EICHHORN-LORENZ.36:&nbsp+1&nbspboolean		PO:0009084_pericarp,2008,VINEYARD.MN_VALPOLICELLA,GENOTYPE.CORVINA,<b>EICHHORN-LORENZ.36</b>	PO:0009084_pericarp,2008,VINEYARD.MN_VALPOLICELLA,GENOTYPE.CORVINA,<b>EICHHORN-LORENZ.35</b>	GSM1020463.ch1-vs-GSM1020460.ch1
GSM1020464.ch1	GSM1020460.ch1	test_GSE41633_2008_mid-ripening_MN	ref_GSE41633_2008_veraison_MN		GSE41633	GEO	GPL13936	nimble	EICHHORN-LORENZ.35:&nbsp-1&nbspboolean,EICHHORN-LORENZ.36:&nbsp+1&nbspboolean		PO:0009084_pericarp,2008,VINEYARD.MN_VALPOLICELLA,GENOTYPE.CORVINA,<b>EICHHORN-LORENZ.36</b>	PO:0009084_pericarp,2008,VINEYARD.MN_VALPOLICELLA,GENOTYPE.CORVINA,<b>EICHHORN-LORENZ.35</b>	GSM1020464.ch1-vs-GSM1020460.ch1
GSM1020465.ch1	GSM1020460.ch1	test_GSE41633_2008_mid-ripening_MN	ref_GSE41633_2008_veraison_MN		GSE41633	GEO	GPL13936	nimble	EICHHORN-LORENZ.35:&nbsp-1&nbspboolean,EICHHORN-LORENZ.36:&nbsp+1&nbspboolean		PO:0009084_pericarp,2008,VINEYARD.MN_VALPOLICELLA,GENOTYPE.CORVINA,<b>EICHHORN-LORENZ.36</b>	PO:0009084_pericarp,2008,VINEYARD.MN_VALPOLICELLA,GENOTYPE.CORVINA,<b>EICHHORN-LORENZ.35</b>	GSM1020465.ch1-vs-GSM1020460.ch1
GSM1020466.ch1	GSM1020460.ch1	test_GSE41633_2008_harvest_MN	ref_GSE41633_2008_veraison_MN		GSE41633	GEO	GPL13936	nimble	EICHHORN-LORENZ.35:&nbsp-1&nbspboolean,EICHHORN-LORENZ.38:&nbsp+1&nbspboolean		PO:0009084_pericarp,2008,VINEYARD.MN_VALPOLICELLA,GENOTYPE.CORVINA,<b>EICHHORN-LORENZ.38</b>	PO:0009084_pericarp,2008,VINEYARD.MN_VALPOLICELLA,GENOTYPE.CORVINA,<b>EICHHORN-LORENZ.35</b>	GSM1020466.ch1-vs-GSM1020460.ch1
GSM1020467.ch1	GSM1020460.ch1	test_GSE41633_2008_harvest_MN	ref_GSE41633_2008_veraison_MN		GSE41633	GEO	GPL13936	nimble	EICHHORN-LORENZ.35:&nbsp-1&nbspboolean,EICHHORN-LORENZ.38:&nbsp+1&nbspboolean		PO:0009084_pericarp,2008,VINEYARD.MN_VALPOLICELLA,GENOTYPE.CORVINA,<b>EICHHORN-LORENZ.38</b>	PO:0009084_pericarp,2008,VINEYARD.MN_VALPOLICELLA,GENOTYPE.CORVINA,<b>EICHHORN-LORENZ.35</b>	GSM1020467.ch1-vs-GSM1020460.ch1
GSM1020468.ch1	GSM1020460.ch1	test_GSE41633_2008_harvest_MN	ref_GSE41633_2008_veraison_MN		GSE41633	GEO	GPL13936	nimble	EICHHORN-LORENZ.35:&nbsp-1&nbspboolean,EICHHORN-LORENZ.38:&nbsp+1&nbspboolean		PO:0009084_pericarp,2008,VINEYARD.MN_VALPOLICELLA,GENOTYPE.CORVINA,<b>EICHHORN-LORENZ.38</b>	PO:0009084_pericarp,2008,VINEYARD.MN_VALPOLICELLA,GENOTYPE.CORVINA,<b>EICHHORN-LORENZ.35</b>	GSM1020468.ch1-vs-GSM1020460.ch1
GSM1020526.ch1	GSM1020523.ch1	test_GSE41633_2006_mid-ripening_MN	ref_GSE41633_2006_veraison_MN		GSE41633	GEO	GPL13936	nimble	EICHHORN-LORENZ.35:&nbsp-1&nbspboolean,EICHHORN-LORENZ.36:&nbsp+1&nbspboolean		PO:0009084_pericarp,2008,VINEYARD.MN_VALPOLICELLA,GENOTYPE.CORVINA,<b>EICHHORN-LORENZ.36</b>	PO:0009084_pericarp,2008,VINEYARD.MN_VALPOLICELLA,GENOTYPE.CORVINA,<b>EICHHORN-LORENZ.35</b>	GSM1020526.ch1-vs-GSM1020523.ch1
GSM1020527.ch1	GSM1020523.ch1	test_GSE41633_2006_mid-ripening_MN	ref_GSE41633_2006_veraison_MN		GSE41633	GEO	GPL13936	nimble	EICHHORN-LORENZ.35:&nbsp-1&nbspboolean,EICHHORN-LORENZ.36:&nbsp+1&nbspboolean		PO:0009084_pericarp,2008,VINEYARD.MN_VALPOLICELLA,GENOTYPE.CORVINA,<b>EICHHORN-LORENZ.36</b>	PO:0009084_pericarp,2008,VINEYARD.MN_VALPOLICELLA,GENOTYPE.CORVINA,<b>EICHHORN-LORENZ.35</b>	GSM1020527.ch1-vs-GSM1020523.ch1
GSM1020528.ch1	GSM1020523.ch1	test_GSE41633_2006_mid-ripening_MN	ref_GSE41633_2006_veraison_MN		GSE41633	GEO	GPL13936	nimble	EICHHORN-LORENZ.35:&nbsp-1&nbspboolean,EICHHORN-LORENZ.36:&nbsp+1&nbspboolean		PO:0009084_pericarp,2008,VINEYARD.MN_VALPOLICELLA,GENOTYPE.CORVINA,<b>EICHHORN-LORENZ.36</b>	PO:0009084_pericarp,2008,VINEYARD.MN_VALPOLICELLA,GENOTYPE.CORVINA,<b>EICHHORN-LORENZ.35</b>	GSM1020528.ch1-vs-GSM1020523.ch1
GSM1020529.ch1	GSM1020523.ch1	test_GSE41633_2006_harvest_MN	ref_GSE41633_2006_veraison_MN		GSE41633	GEO	GPL13936	nimble	EICHHORN-LORENZ.35:&nbsp-1&nbspboolean,EICHHORN-LORENZ.38:&nbsp+1&nbspboolean		PO:0009084_pericarp,2008,VINEYARD.MN_VALPOLICELLA,GENOTYPE.CORVINA,<b>EICHHORN-LORENZ.38</b>	PO:0009084_pericarp,2008,VINEYARD.MN_VALPOLICELLA,GENOTYPE.CORVINA,<b>EICHHORN-LORENZ.35</b>	GSM1020529.ch1-vs-GSM1020523.ch1
GSM1020530.ch1	GSM1020523.ch1	test_GSE41633_2006_harvest_MN	ref_GSE41633_2006_veraison_MN		GSE41633	GEO	GPL13936	nimble	EICHHORN-LORENZ.35:&nbsp-1&nbspboolean,EICHHORN-LORENZ.38:&nbsp+1&nbspboolean		PO:0009084_pericarp,2008,VINEYARD.MN_VALPOLICELLA,GENOTYPE.CORVINA,<b>EICHHORN-LORENZ.38</b>	PO:0009084_pericarp,2008,VINEYARD.MN_VALPOLICELLA,GENOTYPE.CORVINA,<b>EICHHORN-LORENZ.35</b>	GSM1020530.ch1-vs-GSM1020523.ch1
GSM1020531.ch1	GSM1020523.ch1	test_GSE41633_2006_harvest_MN	ref_GSE41633_2006_veraison_MN		GSE41633	GEO	GPL13936	nimble	EICHHORN-LORENZ.35:&nbsp-1&nbspboolean,EICHHORN-LORENZ.38:&nbsp+1&nbspboolean		PO:0009084_pericarp,2008,VINEYARD.MN_VALPOLICELLA,GENOTYPE.CORVINA,<b>EICHHORN-LORENZ.38</b>	PO:0009084_pericarp,2008,VINEYARD.MN_VALPOLICELLA,GENOTYPE.CORVINA,<b>EICHHORN-LORENZ.35</b>	GSM1020531.ch1-vs-GSM1020523.ch1
GSM1020553.ch1	GSM1020550.ch1	test_GSE41633_2007_mid-ripening_MN	ref_GSE41633_2007_veraison_MN		GSE41633	GEO	GPL13936	nimble	EICHHORN-LORENZ.35:&nbsp-1&nbspboolean,EICHHORN-LORENZ.36:&nbsp+1&nbspboolean		PO:0009084_pericarp,2008,VINEYARD.MN_VALPOLICELLA,GENOTYPE.CORVINA,<b>EICHHORN-LORENZ.36</b>	PO:0009084_pericarp,2008,VINEYARD.MN_VALPOLICELLA,GENOTYPE.CORVINA,<b>EICHHORN-LORENZ.35</b>	GSM1020553.ch1-vs-GSM1020550.ch1
GSM1020554.ch1	GSM1020550.ch1	test_GSE41633_2007_mid-ripening_MN	ref_GSE41633_2007_veraison_MN		GSE41633	GEO	GPL13936	nimble	EICHHORN-LORENZ.35:&nbsp-1&nbspboolean,EICHHORN-LORENZ.36:&nbsp+1&nbspboolean		PO:0009084_pericarp,2008,VINEYARD.MN_VALPOLICELLA,GENOTYPE.CORVINA,<b>EICHHORN-LORENZ.36</b>	PO:0009084_pericarp,2008,VINEYARD.MN_VALPOLICELLA,GENOTYPE.CORVINA,<b>EICHHORN-LORENZ.35</b>	GSM1020554.ch1-vs-GSM1020550.ch1
GSM1020555.ch1	GSM1020550.ch1	test_GSE41633_2007_mid-ripening_MN	ref_GSE41633_2007_veraison_MN		GSE41633	GEO	GPL13936	nimble	EICHHORN-LORENZ.35:&nbsp-1&nbspboolean,EICHHORN-LORENZ.36:&nbsp+1&nbspboolean		PO:0009084_pericarp,2008,VINEYARD.MN_VALPOLICELLA,GENOTYPE.CORVINA,<b>EICHHORN-LORENZ.36</b>	PO:0009084_pericarp,2008,VINEYARD.MN_VALPOLICELLA,GENOTYPE.CORVINA,<b>EICHHORN-LORENZ.35</b>	GSM1020555.ch1-vs-GSM1020550.ch1
GSM1020556.ch1	GSM1020550.ch1	test_GSE41633_2007_harvest_MN	ref_GSE41633_2007_veraison_MN		GSE41633	GEO	GPL13936	nimble	EICHHORN-LORENZ.35:&nbsp-1&nbspboolean,EICHHORN-LORENZ.38:&nbsp+1&nbspboolean		PO:0009084_pericarp,2008,VINEYARD.MN_VALPOLICELLA,GENOTYPE.CORVINA,<b>EICHHORN-LORENZ.38</b>	PO:0009084_pericarp,2008,VINEYARD.MN_VALPOLICELLA,GENOTYPE.CORVINA,<b>EICHHORN-LORENZ.35</b>	GSM1020556.ch1-vs-GSM1020550.ch1
GSM1020557.ch1	GSM1020550.ch1	test_GSE41633_2007_harvest_MN	ref_GSE41633_2007_veraison_MN		GSE41633	GEO	GPL13936	nimble	EICHHORN-LORENZ.35:&nbsp-1&nbspboolean,EICHHORN-LORENZ.38:&nbsp+1&nbspboolean		PO:0009084_pericarp,2008,VINEYARD.MN_VALPOLICELLA,GENOTYPE.CORVINA,<b>EICHHORN-LORENZ.38</b>	PO:0009084_pericarp,2008,VINEYARD.MN_VALPOLICELLA,GENOTYPE.CORVINA,<b>EICHHORN-LORENZ.35</b>	GSM1020557.ch1-vs-GSM1020550.ch1
GSM1020558.ch1	GSM1020550.ch1	test_GSE41633_2007_harvest_MN	ref_GSE41633_2007_veraison_MN		GSE41633	GEO	GPL13936	nimble	EICHHORN-LORENZ.35:&nbsp-1&nbspboolean,EICHHORN-LORENZ.38:&nbsp+1&nbspboolean		PO:0009084_pericarp,2008,VINEYARD.MN_VALPOLICELLA,GENOTYPE.CORVINA,<b>EICHHORN-LORENZ.38</b>	PO:0009084_pericarp,2008,VINEYARD.MN_VALPOLICELLA,GENOTYPE.CORVINA,<b>EICHHORN-LORENZ.35</b>	GSM1020558.ch1-vs-GSM1020550.ch1
GSM1020472.ch1	GSM1020469.ch1	test_GSE41633_2008_mid-ripening_CC	ref_GSE41633_2008_veraison_CC		GSE41633	GEO	GPL13936	nimble	EICHHORN-LORENZ.35:&nbsp-1&nbspboolean,EICHHORN-LORENZ.36:&nbsp+1&nbspboolean		PO:0009084_pericarp,2008,VINEYARD.CC_SOAVE,GENOTYPE.CORVINA,<b>EICHHORN-LORENZ.36</b>	PO:0009084_pericarp,2008,VINEYARD.CC_SOAVE,GENOTYPE.CORVINA,<b>EICHHORN-LORENZ.35</b>	GSM1020472.ch1-vs-GSM1020469.ch1
GSM1020473.ch1	GSM1020469.ch1	test_GSE41633_2008_mid-ripening_CC	ref_GSE41633_2008_veraison_CC		GSE41633	GEO	GPL13936	nimble	EICHHORN-LORENZ.35:&nbsp-1&nbspboolean,EICHHORN-LORENZ.36:&nbsp+1&nbspboolean		PO:0009084_pericarp,2008,VINEYARD.CC_SOAVE,GENOTYPE.CORVINA,<b>EICHHORN-LORENZ.36</b>	PO:0009084_pericarp,2008,VINEYARD.CC_SOAVE,GENOTYPE.CORVINA,<b>EICHHORN-LORENZ.35</b>	GSM1020473.ch1-vs-GSM1020469.ch1
GSM1020474.ch1	GSM1020469.ch1	test_GSE41633_2008_mid-ripening_CC	ref_GSE41633_2008_veraison_CC		GSE41633	GEO	GPL13936	nimble	EICHHORN-LORENZ.35:&nbsp-1&nbspboolean,EICHHORN-LORENZ.36:&nbsp+1&nbspboolean		PO:0009084_pericarp,2008,VINEYARD.CC_SOAVE,GENOTYPE.CORVINA,<b>EICHHORN-LORENZ.36</b>	PO:0009084_pericarp,2008,VINEYARD.CC_SOAVE,GENOTYPE.CORVINA,<b>EICHHORN-LORENZ.35</b>	GSM1020474.ch1-vs-GSM1020469.ch1
GSM1020475.ch1	GSM1020469.ch1	test_GSE41633_2008_harvest_CC	ref_GSE41633_2008_veraison_CC		GSE41633	GEO	GPL13936	nimble	EICHHORN-LORENZ.35:&nbsp-1&nbspboolean,EICHHORN-LORENZ.38:&nbsp+1&nbspboolean		PO:0009084_pericarp,2008,VINEYARD.CC_SOAVE,GENOTYPE.CORVINA,<b>EICHHORN-LORENZ.38</b>	PO:0009084_pericarp,2008,VINEYARD.CC_SOAVE,GENOTYPE.CORVINA,<b>EICHHORN-LORENZ.35</b>	GSM1020475.ch1-vs-GSM1020469.ch1
GSM1020476.ch1	GSM1020469.ch1	test_GSE41633_2008_harvest_CC	ref_GSE41633_2008_veraison_CC		GSE41633	GEO	GPL13936	nimble	EICHHORN-LORENZ.35:&nbsp-1&nbspboolean,EICHHORN-LORENZ.38:&nbsp+1&nbspboolean		PO:0009084_pericarp,2008,VINEYARD.CC_SOAVE,GENOTYPE.CORVINA,<b>EICHHORN-LORENZ.38</b>	PO:0009084_pericarp,2008,VINEYARD.CC_SOAVE,GENOTYPE.CORVINA,<b>EICHHORN-LORENZ.35</b>	GSM1020476.ch1-vs-GSM1020469.ch1
GSM1020477.ch1	GSM1020469.ch1	test_GSE41633_2008_harvest_CC	ref_GSE41633_2008_veraison_CC		GSE41633	GEO	GPL13936	nimble	EICHHORN-LORENZ.35:&nbsp-1&nbspboolean,EICHHORN-LORENZ.38:&nbsp+1&nbspboolean		PO:0009084_pericarp,2008,VINEYARD.CC_SOAVE,GENOTYPE.CORVINA,<b>EICHHORN-LORENZ.38</b>	PO:0009084_pericarp,2008,VINEYARD.CC_SOAVE,GENOTYPE.CORVINA,<b>EICHHORN-LORENZ.35</b>	GSM1020477.ch1-vs-GSM1020469.ch1
GSM1020481.ch1	GSM1020478.ch1	test_GSE41633_2008_mid-ripening_CS	ref_GSE41633_2008_veraison_CS		GSE41633	GEO	GPL13936	nimble	EICHHORN-LORENZ.35:&nbsp-1&nbspboolean,EICHHORN-LORENZ.36:&nbsp+1&nbspboolean		PO:0009084_pericarp,2008,VINEYARD.CS_BARDOLINO,GENOTYPE.CORVINA,<b>EICHHORN-LORENZ.36</b>	PO:0009084_pericarp,2008,VINEYARD.CS_BARDOLINO,GENOTYPE.CORVINA,<b>EICHHORN-LORENZ.35</b>	GSM1020481.ch1-vs-GSM1020478.ch1
GSM1020482.ch1	GSM1020478.ch1	test_GSE41633_2008_mid-ripening_CS	ref_GSE41633_2008_veraison_CS		GSE41633	GEO	GPL13936	nimble	EICHHORN-LORENZ.35:&nbsp-1&nbspboolean,EICHHORN-LORENZ.36:&nbsp+1&nbspboolean		PO:0009084_pericarp,2008,VINEYARD.CS_BARDOLINO,GENOTYPE.CORVINA,<b>EICHHORN-LORENZ.36</b>	PO:0009084_pericarp,2008,VINEYARD.CS_BARDOLINO,GENOTYPE.CORVINA,<b>EICHHORN-LORENZ.35</b>	GSM1020482.ch1-vs-GSM1020478.ch1
GSM1020483.ch1	GSM1020478.ch1	test_GSE41633_2008_mid-ripening_CS	ref_GSE41633_2008_veraison_CS		GSE41633	GEO	GPL13936	nimble	EICHHORN-LORENZ.35:&nbsp-1&nbspboolean,EICHHORN-LORENZ.36:&nbsp+1&nbspboolean		PO:0009084_pericarp,2008,VINEYARD.CS_BARDOLINO,GENOTYPE.CORVINA,<b>EICHHORN-LORENZ.36</b>	PO:0009084_pericarp,2008,VINEYARD.CS_BARDOLINO,GENOTYPE.CORVINA,<b>EICHHORN-LORENZ.35</b>	GSM1020483.ch1-vs-GSM1020478.ch1
GSM1020484.ch1	GSM1020478.ch1	test_GSE41633_2008_harvest_CS	ref_GSE41633_2008_veraison_CS		GSE41633	GEO	GPL13936	nimble	EICHHORN-LORENZ.35:&nbsp-1&nbspboolean,EICHHORN-LORENZ.38:&nbsp+1&nbspboolean		PO:0009084_pericarp,2008,VINEYARD.CS_BARDOLINO,GENOTYPE.CORVINA,<b>EICHHORN-LORENZ.38</b>	PO:0009084_pericarp,2008,VINEYARD.CS_BARDOLINO,GENOTYPE.CORVINA,<b>EICHHORN-LORENZ.35</b>	GSM1020484.ch1-vs-GSM1020478.ch1
GSM1020485.ch1	GSM1020478.ch1	test_GSE41633_2008_harvest_CS	ref_GSE41633_2008_veraison_CS		GSE41633	GEO	GPL13936	nimble	EICHHORN-LORENZ.35:&nbsp-1&nbspboolean,EICHHORN-LORENZ.38:&nbsp+1&nbspboolean		PO:0009084_pericarp,2008,VINEYARD.CS_BARDOLINO,GENOTYPE.CORVINA,<b>EICHHORN-LORENZ.38</b>	PO:0009084_pericarp,2008,VINEYARD.CS_BARDOLINO,GENOTYPE.CORVINA,<b>EICHHORN-LORENZ.35</b>	GSM1020485.ch1-vs-GSM1020478.ch1
GSM1020486.ch1	GSM1020478.ch1	test_GSE41633_2008_harvest_CS	ref_GSE41633_2008_veraison_CS		GSE41633	GEO	GPL13936	nimble	EICHHORN-LORENZ.35:&nbsp-1&nbspboolean,EICHHORN-LORENZ.38:&nbsp+1&nbspboolean		PO:0009084_pericarp,2008,VINEYARD.CS_BARDOLINO,GENOTYPE.CORVINA,<b>EICHHORN-LORENZ.38</b>	PO:0009084_pericarp,2008,VINEYARD.CS_BARDOLINO,GENOTYPE.CORVINA,<b>EICHHORN-LORENZ.35</b>	GSM1020486.ch1-vs-GSM1020478.ch1
GSM1020535.ch1	GSM1020532.ch1	test_GSE41633_2006_mid-ripening_CS	ref_GSE41633_2006_veraison_CS		GSE41633	GEO	GPL13936	nimble	EICHHORN-LORENZ.35:&nbsp-1&nbspboolean,EICHHORN-LORENZ.36:&nbsp+1&nbspboolean		PO:0009084_pericarp,2008,VINEYARD.CS_BARDOLINO,GENOTYPE.CORVINA,<b>EICHHORN-LORENZ.36</b>	PO:0009084_pericarp,2008,VINEYARD.CS_BARDOLINO,GENOTYPE.CORVINA,<b>EICHHORN-LORENZ.35</b>	GSM1020535.ch1-vs-GSM1020532.ch1
GSM1020536.ch1	GSM1020532.ch1	test_GSE41633_2006_mid-ripening_CS	ref_GSE41633_2006_veraison_CS		GSE41633	GEO	GPL13936	nimble	EICHHORN-LORENZ.35:&nbsp-1&nbspboolean,EICHHORN-LORENZ.36:&nbsp+1&nbspboolean		PO:0009084_pericarp,2008,VINEYARD.CS_BARDOLINO,GENOTYPE.CORVINA,<b>EICHHORN-LORENZ.36</b>	PO:0009084_pericarp,2008,VINEYARD.CS_BARDOLINO,GENOTYPE.CORVINA,<b>EICHHORN-LORENZ.35</b>	GSM1020536.ch1-vs-GSM1020532.ch1
GSM1020537.ch1	GSM1020532.ch1	test_GSE41633_2006_mid-ripening_CS	ref_GSE41633_2006_veraison_CS		GSE41633	GEO	GPL13936	nimble	EICHHORN-LORENZ.35:&nbsp-1&nbspboolean,EICHHORN-LORENZ.36:&nbsp+1&nbspboolean		PO:0009084_pericarp,2008,VINEYARD.CS_BARDOLINO,GENOTYPE.CORVINA,<b>EICHHORN-LORENZ.36</b>	PO:0009084_pericarp,2008,VINEYARD.CS_BARDOLINO,GENOTYPE.CORVINA,<b>EICHHORN-LORENZ.35</b>	GSM1020537.ch1-vs-GSM1020532.ch1
GSM1020538.ch1	GSM1020532.ch1	test_GSE41633_2006_harvest_CS	ref_GSE41633_2006_veraison_CS		GSE41633	GEO	GPL13936	nimble	EICHHORN-LORENZ.35:&nbsp-1&nbspboolean,EICHHORN-LORENZ.38:&nbsp+1&nbspboolean		PO:0009084_pericarp,2008,VINEYARD.CS_BARDOLINO,GENOTYPE.CORVINA,<b>EICHHORN-LORENZ.38</b>	PO:0009084_pericarp,2008,VINEYARD.CS_BARDOLINO,GENOTYPE.CORVINA,<b>EICHHORN-LORENZ.35</b>	GSM1020538.ch1-vs-GSM1020532.ch1
GSM1020539.ch1	GSM1020532.ch1	test_GSE41633_2006_harvest_CS	ref_GSE41633_2006_veraison_CS		GSE41633	GEO	GPL13936	nimble	EICHHORN-LORENZ.35:&nbsp-1&nbspboolean,EICHHORN-LORENZ.38:&nbsp+1&nbspboolean		PO:0009084_pericarp,2008,VINEYARD.CS_BARDOLINO,GENOTYPE.CORVINA,<b>EICHHORN-LORENZ.38</b>	PO:0009084_pericarp,2008,VINEYARD.CS_BARDOLINO,GENOTYPE.CORVINA,<b>EICHHORN-LORENZ.35</b>	GSM1020539.ch1-vs-GSM1020532.ch1
GSM1020540.ch1	GSM1020532.ch1	test_GSE41633_2006_harvest_CS	ref_GSE41633_2006_veraison_CS		GSE41633	GEO	GPL13936	nimble	EICHHORN-LORENZ.35:&nbsp-1&nbspboolean,EICHHORN-LORENZ.38:&nbsp+1&nbspboolean		PO:0009084_pericarp,2008,VINEYARD.CS_BARDOLINO,GENOTYPE.CORVINA,<b>EICHHORN-LORENZ.38</b>	PO:0009084_pericarp,2008,VINEYARD.CS_BARDOLINO,GENOTYPE.CORVINA,<b>EICHHORN-LORENZ.35</b>	GSM1020540.ch1-vs-GSM1020532.ch1
GSM1020571.ch1	GSM1020568.ch1	test_GSE41633_2007_mid-ripening_CS	ref_GSE41633_2007_veraison_CS		GSE41633	GEO	GPL13936	nimble	EICHHORN-LORENZ.35:&nbsp-1&nbspboolean,EICHHORN-LORENZ.36:&nbsp+1&nbspboolean		PO:0009084_pericarp,2008,VINEYARD.CS_BARDOLINO,GENOTYPE.CORVINA,<b>EICHHORN-LORENZ.36</b>	PO:0009084_pericarp,2008,VINEYARD.CS_BARDOLINO,GENOTYPE.CORVINA,<b>EICHHORN-LORENZ.35</b>	GSM1020571.ch1-vs-GSM1020568.ch1
GSM1020572.ch1	GSM1020568.ch1	test_GSE41633_2007_mid-ripening_CS	ref_GSE41633_2007_veraison_CS		GSE41633	GEO	GPL13936	nimble	EICHHORN-LORENZ.35:&nbsp-1&nbspboolean,EICHHORN-LORENZ.36:&nbsp+1&nbspboolean		PO:0009084_pericarp,2008,VINEYARD.CS_BARDOLINO,GENOTYPE.CORVINA,<b>EICHHORN-LORENZ.36</b>	PO:0009084_pericarp,2008,VINEYARD.CS_BARDOLINO,GENOTYPE.CORVINA,<b>EICHHORN-LORENZ.35</b>	GSM1020572.ch1-vs-GSM1020568.ch1
GSM1020573.ch1	GSM1020568.ch1	test_GSE41633_2007_mid-ripening_CS	ref_GSE41633_2007_veraison_CS		GSE41633	GEO	GPL13936	nimble	EICHHORN-LORENZ.35:&nbsp-1&nbspboolean,EICHHORN-LORENZ.36:&nbsp+1&nbspboolean		PO:0009084_pericarp,2008,VINEYARD.CS_BARDOLINO,GENOTYPE.CORVINA,<b>EICHHORN-LORENZ.36</b>	PO:0009084_pericarp,2008,VINEYARD.CS_BARDOLINO,GENOTYPE.CORVINA,<b>EICHHORN-LORENZ.35</b>	GSM1020573.ch1-vs-GSM1020568.ch1
GSM1020574.ch1	GSM1020568.ch1	test_GSE41633_2007_harvest_CS	ref_GSE41633_2007_veraison_CS		GSE41633	GEO	GPL13936	nimble	EICHHORN-LORENZ.35:&nbsp-1&nbspboolean,EICHHORN-LORENZ.38:&nbsp+1&nbspboolean		PO:0009084_pericarp,2008,VINEYARD.CS_BARDOLINO,GENOTYPE.CORVINA,<b>EICHHORN-LORENZ.38</b>	PO:0009084_pericarp,2008,VINEYARD.CS_BARDOLINO,GENOTYPE.CORVINA,<b>EICHHORN-LORENZ.35</b>	GSM1020574.ch1-vs-GSM1020568.ch1
GSM1020575.ch1	GSM1020568.ch1	test_GSE41633_2007_harvest_CS	ref_GSE41633_2007_veraison_CS		GSE41633	GEO	GPL13936	nimble	EICHHORN-LORENZ.35:&nbsp-1&nbspboolean,EICHHORN-LORENZ.38:&nbsp+1&nbspboolean		PO:0009084_pericarp,2008,VINEYARD.CS_BARDOLINO,GENOTYPE.CORVINA,<b>EICHHORN-LORENZ.38</b>	PO:0009084_pericarp,2008,VINEYARD.CS_BARDOLINO,GENOTYPE.CORVINA,<b>EICHHORN-LORENZ.35</b>	GSM1020575.ch1-vs-GSM1020568.ch1
GSM1020576.ch1	GSM1020568.ch1	test_GSE41633_2007_harvest_CS	ref_GSE41633_2007_veraison_CS		GSE41633	GEO	GPL13936	nimble	EICHHORN-LORENZ.35:&nbsp-1&nbspboolean,EICHHORN-LORENZ.38:&nbsp+1&nbspboolean		PO:0009084_pericarp,2008,VINEYARD.CS_BARDOLINO,GENOTYPE.CORVINA,<b>EICHHORN-LORENZ.38</b>	PO:0009084_pericarp,2008,VINEYARD.CS_BARDOLINO,GENOTYPE.CORVINA,<b>EICHHORN-LORENZ.35</b>	GSM1020576.ch1-vs-GSM1020568.ch1
GSM1020490.ch1	GSM1020487.ch1	test_GSE41633_2008_mid-ripening_PSP	ref_GSE41633_2008_veraison_PSP		GSE41633	GEO	GPL13936	nimble	EICHHORN-LORENZ.35:&nbsp-1&nbspboolean,EICHHORN-LORENZ.36:&nbsp+1&nbspboolean		PO:0009084_pericarp,2008,VINEYARD.PSP,GENOTYPE.CORVINA,<b>EICHHORN-LORENZ.36</b>	PO:0009084_pericarp,2008,VINEYARD.PSP,GENOTYPE.CORVINA,<b>EICHHORN-LORENZ.35</b>	GSM1020490.ch1-vs-GSM1020487.ch1
GSM1020491.ch1	GSM1020487.ch1	test_GSE41633_2008_mid-ripening_PSP	ref_GSE41633_2008_veraison_PSP		GSE41633	GEO	GPL13936	nimble	EICHHORN-LORENZ.35:&nbsp-1&nbspboolean,EICHHORN-LORENZ.36:&nbsp+1&nbspboolean		PO:0009084_pericarp,2008,VINEYARD.PSP,GENOTYPE.CORVINA,<b>EICHHORN-LORENZ.36</b>	PO:0009084_pericarp,2008,VINEYARD.PSP,GENOTYPE.CORVINA,<b>EICHHORN-LORENZ.35</b>	GSM1020491.ch1-vs-GSM1020487.ch1
GSM1020492.ch1	GSM1020487.ch1	test_GSE41633_2008_mid-ripening_PSP	ref_GSE41633_2008_veraison_PSP		GSE41633	GEO	GPL13936	nimble	EICHHORN-LORENZ.35:&nbsp-1&nbspboolean,EICHHORN-LORENZ.36:&nbsp+1&nbspboolean		PO:0009084_pericarp,2008,VINEYARD.PSP,GENOTYPE.CORVINA,<b>EICHHORN-LORENZ.36</b>	PO:0009084_pericarp,2008,VINEYARD.PSP,GENOTYPE.CORVINA,<b>EICHHORN-LORENZ.35</b>	GSM1020492.ch1-vs-GSM1020487.ch1
GSM1020493.ch1	GSM1020487.ch1	test_GSE41633_2008_harvest_PSP	ref_GSE41633_2008_veraison_PSP		GSE41633	GEO	GPL13936	nimble	EICHHORN-LORENZ.35:&nbsp-1&nbspboolean,EICHHORN-LORENZ.38:&nbsp+1&nbspboolean		PO:0009084_pericarp,2008,VINEYARD.PSP,GENOTYPE.CORVINA,<b>EICHHORN-LORENZ.38</b>	PO:0009084_pericarp,2008,VINEYARD.PSP,GENOTYPE.CORVINA,<b>EICHHORN-LORENZ.35</b>	GSM1020493.ch1-vs-GSM1020487.ch1
GSM1020494.ch1	GSM1020487.ch1	test_GSE41633_2008_harvest_PSP	ref_GSE41633_2008_veraison_PSP		GSE41633	GEO	GPL13936	nimble	EICHHORN-LORENZ.35:&nbsp-1&nbspboolean,EICHHORN-LORENZ.38:&nbsp+1&nbspboolean		PO:0009084_pericarp,2008,VINEYARD.PSP,GENOTYPE.CORVINA,<b>EICHHORN-LORENZ.38</b>	PO:0009084_pericarp,2008,VINEYARD.PSP,GENOTYPE.CORVINA,<b>EICHHORN-LORENZ.35</b>	GSM1020494.ch1-vs-GSM1020487.ch1
GSM1020495.ch1	GSM1020487.ch1	test_GSE41633_2008_harvest_PSP	ref_GSE41633_2008_veraison_PSP		GSE41633	GEO	GPL13936	nimble	EICHHORN-LORENZ.35:&nbsp-1&nbspboolean,EICHHORN-LORENZ.38:&nbsp+1&nbspboolean		PO:0009084_pericarp,2008,VINEYARD.PSP,GENOTYPE.CORVINA,<b>EICHHORN-LORENZ.38</b>	PO:0009084_pericarp,2008,VINEYARD.PSP,GENOTYPE.CORVINA,<b>EICHHORN-LORENZ.35</b>	GSM1020495.ch1-vs-GSM1020487.ch1
GSM1020580.ch1	GSM1020577.ch1	test_GSE41633_2006_mid-ripening_PSP	ref_GSE41633_2006_veraison_PSP		GSE41633	GEO	GPL13936	nimble	EICHHORN-LORENZ.35:&nbsp-1&nbspboolean,EICHHORN-LORENZ.36:&nbsp+1&nbspboolean		PO:0009084_pericarp,2008,VINEYARD.PSP,GENOTYPE.CORVINA,<b>EICHHORN-LORENZ.36</b>	PO:0009084_pericarp,2008,VINEYARD.PSP,GENOTYPE.CORVINA,<b>EICHHORN-LORENZ.35</b>	GSM1020580.ch1-vs-GSM1020577.ch1
GSM1020581.ch1	GSM1020577.ch1	test_GSE41633_2006_mid-ripening_PSP	ref_GSE41633_2006_veraison_PSP		GSE41633	GEO	GPL13936	nimble	EICHHORN-LORENZ.35:&nbsp-1&nbspboolean,EICHHORN-LORENZ.36:&nbsp+1&nbspboolean		PO:0009084_pericarp,2008,VINEYARD.PSP,GENOTYPE.CORVINA,<b>EICHHORN-LORENZ.36</b>	PO:0009084_pericarp,2008,VINEYARD.PSP,GENOTYPE.CORVINA,<b>EICHHORN-LORENZ.35</b>	GSM1020581.ch1-vs-GSM1020577.ch1
GSM1020582.ch1	GSM1020577.ch1	test_GSE41633_2006_mid-ripening_PSP	ref_GSE41633_2006_veraison_PSP		GSE41633	GEO	GPL13936	nimble	EICHHORN-LORENZ.35:&nbsp-1&nbspboolean,EICHHORN-LORENZ.36:&nbsp+1&nbspboolean		PO:0009084_pericarp,2008,VINEYARD.PSP,GENOTYPE.CORVINA,<b>EICHHORN-LORENZ.36</b>	PO:0009084_pericarp,2008,VINEYARD.PSP,GENOTYPE.CORVINA,<b>EICHHORN-LORENZ.35</b>	GSM1020582.ch1-vs-GSM1020577.ch1
GSM1020583.ch1	GSM1020577.ch1	test_GSE41633_2006_harvest_PSP	ref_GSE41633_2006_veraison_PSP		GSE41633	GEO	GPL13936	nimble	EICHHORN-LORENZ.35:&nbsp-1&nbspboolean,EICHHORN-LORENZ.38:&nbsp+1&nbspboolean		PO:0009084_pericarp,2008,VINEYARD.PSP,GENOTYPE.CORVINA,<b>EICHHORN-LORENZ.38</b>	PO:0009084_pericarp,2008,VINEYARD.PSP,GENOTYPE.CORVINA,<b>EICHHORN-LORENZ.35</b>	GSM1020583.ch1-vs-GSM1020577.ch1
GSM1020584.ch1	GSM1020577.ch1	test_GSE41633_2006_harvest_PSP	ref_GSE41633_2006_veraison_PSP		GSE41633	GEO	GPL13936	nimble	EICHHORN-LORENZ.35:&nbsp-1&nbspboolean,EICHHORN-LORENZ.38:&nbsp+1&nbspboolean		PO:0009084_pericarp,2008,VINEYARD.PSP,GENOTYPE.CORVINA,<b>EICHHORN-LORENZ.38</b>	PO:0009084_pericarp,2008,VINEYARD.PSP,GENOTYPE.CORVINA,<b>EICHHORN-LORENZ.35</b>	GSM1020584.ch1-vs-GSM1020577.ch1
GSM1020585.ch1	GSM1020577.ch1	test_GSE41633_2006_harvest_PSP	ref_GSE41633_2006_veraison_PSP		GSE41633	GEO	GPL13936	nimble	EICHHORN-LORENZ.35:&nbsp-1&nbspboolean,EICHHORN-LORENZ.38:&nbsp+1&nbspboolean		PO:0009084_pericarp,2008,VINEYARD.PSP,GENOTYPE.CORVINA,<b>EICHHORN-LORENZ.38</b>	PO:0009084_pericarp,2008,VINEYARD.PSP,GENOTYPE.CORVINA,<b>EICHHORN-LORENZ.35</b>	GSM1020585.ch1-vs-GSM1020577.ch1
GSM1020589.ch1	GSM1020586.ch1	test_GSE41633_2007_mid-ripening_PSP	ref_GSE41633_2007_veraison_PSP		GSE41633	GEO	GPL13936	nimble	EICHHORN-LORENZ.35:&nbsp-1&nbspboolean,EICHHORN-LORENZ.36:&nbsp+1&nbspboolean		PO:0009084_pericarp,2008,VINEYARD.PSP,GENOTYPE.CORVINA,<b>EICHHORN-LORENZ.36</b>	PO:0009084_pericarp,2008,VINEYARD.PSP,GENOTYPE.CORVINA,<b>EICHHORN-LORENZ.35</b>	GSM1020589.ch1-vs-GSM1020586.ch1
GSM1020590.ch1	GSM1020586.ch1	test_GSE41633_2007_mid-ripening_PSP	ref_GSE41633_2007_veraison_PSP		GSE41633	GEO	GPL13936	nimble	EICHHORN-LORENZ.35:&nbsp-1&nbspboolean,EICHHORN-LORENZ.36:&nbsp+1&nbspboolean		PO:0009084_pericarp,2008,VINEYARD.PSP,GENOTYPE.CORVINA,<b>EICHHORN-LORENZ.36</b>	PO:0009084_pericarp,2008,VINEYARD.PSP,GENOTYPE.CORVINA,<b>EICHHORN-LORENZ.35</b>	GSM1020590.ch1-vs-GSM1020586.ch1
GSM1020591.ch1	GSM1020586.ch1	test_GSE41633_2007_mid-ripening_PSP	ref_GSE41633_2007_veraison_PSP		GSE41633	GEO	GPL13936	nimble	EICHHORN-LORENZ.35:&nbsp-1&nbspboolean,EICHHORN-LORENZ.36:&nbsp+1&nbspboolean		PO:0009084_pericarp,2008,VINEYARD.PSP,GENOTYPE.CORVINA,<b>EICHHORN-LORENZ.36</b>	PO:0009084_pericarp,2008,VINEYARD.PSP,GENOTYPE.CORVINA,<b>EICHHORN-LORENZ.35</b>	GSM1020591.ch1-vs-GSM1020586.ch1
GSM1020592.ch1	GSM1020586.ch1	test_GSE41633_2007_harvest_PSP	ref_GSE41633_2007_veraison_PSP		GSE41633	GEO	GPL13936	nimble	EICHHORN-LORENZ.35:&nbsp-1&nbspboolean,EICHHORN-LORENZ.38:&nbsp+1&nbspboolean		PO:0009084_pericarp,2008,VINEYARD.PSP,GENOTYPE.CORVINA,<b>EICHHORN-LORENZ.38</b>	PO:0009084_pericarp,2008,VINEYARD.PSP,GENOTYPE.CORVINA,<b>EICHHORN-LORENZ.35</b>	GSM1020592.ch1-vs-GSM1020586.ch1
GSM1020593.ch1	GSM1020586.ch1	test_GSE41633_2007_harvest_PSP	ref_GSE41633_2007_veraison_PSP		GSE41633	GEO	GPL13936	nimble	EICHHORN-LORENZ.35:&nbsp-1&nbspboolean,EICHHORN-LORENZ.38:&nbsp+1&nbspboolean		PO:0009084_pericarp,2008,VINEYARD.PSP,GENOTYPE.CORVINA,<b>EICHHORN-LORENZ.38</b>	PO:0009084_pericarp,2008,VINEYARD.PSP,GENOTYPE.CORVINA,<b>EICHHORN-LORENZ.35</b>	GSM1020593.ch1-vs-GSM1020586.ch1
GSM1020594.ch1	GSM1020586.ch1	test_GSE41633_2007_harvest_PSP	ref_GSE41633_2007_veraison_PSP		GSE41633	GEO	GPL13936	nimble	EICHHORN-LORENZ.35:&nbsp-1&nbspboolean,EICHHORN-LORENZ.38:&nbsp+1&nbspboolean		PO:0009084_pericarp,2008,VINEYARD.PSP,GENOTYPE.CORVINA,<b>EICHHORN-LORENZ.38</b>	PO:0009084_pericarp,2008,VINEYARD.PSP,GENOTYPE.CORVINA,<b>EICHHORN-LORENZ.35</b>	GSM1020594.ch1-vs-GSM1020586.ch1
GSM1020499.ch1	GSM1020496.ch1	test_GSE41633_2008_mid-ripening_BA	ref_GSE41633_2008_veraison_BA		GSE41633	GEO	GPL13936	nimble	EICHHORN-LORENZ.35:&nbsp-1&nbspboolean,EICHHORN-LORENZ.36:&nbsp+1&nbspboolean		PO:0009084_pericarp,2008,VINEYARD.BA_BARDOLINO,GENOTYPE.CORVINA,<b>EICHHORN-LORENZ.36</b>	PO:0009084_pericarp,2008,VINEYARD.BA_BARDOLINO,GENOTYPE.CORVINA,<b>EICHHORN-LORENZ.35</b>	GSM1020499.ch1-vs-GSM1020496.ch1
GSM1020500.ch1	GSM1020496.ch1	test_GSE41633_2008_mid-ripening_BA	ref_GSE41633_2008_veraison_BA		GSE41633	GEO	GPL13936	nimble	EICHHORN-LORENZ.35:&nbsp-1&nbspboolean,EICHHORN-LORENZ.36:&nbsp+1&nbspboolean		PO:0009084_pericarp,2008,VINEYARD.BA_BARDOLINO,GENOTYPE.CORVINA,<b>EICHHORN-LORENZ.36</b>	PO:0009084_pericarp,2008,VINEYARD.BA_BARDOLINO,GENOTYPE.CORVINA,<b>EICHHORN-LORENZ.35</b>	GSM1020500.ch1-vs-GSM1020496.ch1
GSM1020501.ch1	GSM1020496.ch1	test_GSE41633_2008_mid-ripening_BA	ref_GSE41633_2008_veraison_BA		GSE41633	GEO	GPL13936	nimble	EICHHORN-LORENZ.35:&nbsp-1&nbspboolean,EICHHORN-LORENZ.36:&nbsp+1&nbspboolean		PO:0009084_pericarp,2008,VINEYARD.BA_BARDOLINO,GENOTYPE.CORVINA,<b>EICHHORN-LORENZ.36</b>	PO:0009084_pericarp,2008,VINEYARD.BA_BARDOLINO,GENOTYPE.CORVINA,<b>EICHHORN-LORENZ.35</b>	GSM1020501.ch1-vs-GSM1020496.ch1
GSM1020502.ch1	GSM1020496.ch1	test_GSE41633_2008_harvest_BA	ref_GSE41633_2008_veraison_BA		GSE41633	GEO	GPL13936	nimble	EICHHORN-LORENZ.35:&nbsp-1&nbspboolean,EICHHORN-LORENZ.38:&nbsp+1&nbspboolean		PO:0009084_pericarp,2008,VINEYARD.BA_BARDOLINO,GENOTYPE.CORVINA,<b>EICHHORN-LORENZ.38</b>	PO:0009084_pericarp,2008,VINEYARD.BA_BARDOLINO,GENOTYPE.CORVINA,<b>EICHHORN-LORENZ.35</b>	GSM1020502.ch1-vs-GSM1020496.ch1
GSM1020503.ch1	GSM1020496.ch1	test_GSE41633_2008_harvest_BA	ref_GSE41633_2008_veraison_BA		GSE41633	GEO	GPL13936	nimble	EICHHORN-LORENZ.35:&nbsp-1&nbspboolean,EICHHORN-LORENZ.38:&nbsp+1&nbspboolean		PO:0009084_pericarp,2008,VINEYARD.BA_BARDOLINO,GENOTYPE.CORVINA,<b>EICHHORN-LORENZ.38</b>	PO:0009084_pericarp,2008,VINEYARD.BA_BARDOLINO,GENOTYPE.CORVINA,<b>EICHHORN-LORENZ.35</b>	GSM1020503.ch1-vs-GSM1020496.ch1
GSM1020504.ch1	GSM1020496.ch1	test_GSE41633_2008_harvest_BA	ref_GSE41633_2008_veraison_BA		GSE41633	GEO	GPL13936	nimble	EICHHORN-LORENZ.35:&nbsp-1&nbspboolean,EICHHORN-LORENZ.38:&nbsp+1&nbspboolean		PO:0009084_pericarp,2008,VINEYARD.BA_BARDOLINO,GENOTYPE.CORVINA,<b>EICHHORN-LORENZ.38</b>	PO:0009084_pericarp,2008,VINEYARD.BA_BARDOLINO,GENOTYPE.CORVINA,<b>EICHHORN-LORENZ.35</b>	GSM1020504.ch1-vs-GSM1020496.ch1
GSM1020508.ch1	GSM1020505.ch1	test_GSE41633_2008_mid-ripening_AM	ref_GSE41633_2008_veraison_AM		GSE41633	GEO	GPL13936	nimble	EICHHORN-LORENZ.35:&nbsp-1&nbspboolean,EICHHORN-LORENZ.36:&nbsp+1&nbspboolean		PO:0009084_pericarp,2008,VINEYARD.AM_SOAVE,GENOTYPE.CORVINA,<b>EICHHORN-LORENZ.36</b>	PO:0009084_pericarp,2008,VINEYARD.AM_SOAVE,GENOTYPE.CORVINA,<b>EICHHORN-LORENZ.35</b>	GSM1020508.ch1-vs-GSM1020505.ch1
GSM1020509.ch1	GSM1020505.ch1	test_GSE41633_2008_mid-ripening_AM	ref_GSE41633_2008_veraison_AM		GSE41633	GEO	GPL13936	nimble	EICHHORN-LORENZ.35:&nbsp-1&nbspboolean,EICHHORN-LORENZ.36:&nbsp+1&nbspboolean		PO:0009084_pericarp,2008,VINEYARD.AM_SOAVE,GENOTYPE.CORVINA,<b>EICHHORN-LORENZ.36</b>	PO:0009084_pericarp,2008,VINEYARD.AM_SOAVE,GENOTYPE.CORVINA,<b>EICHHORN-LORENZ.35</b>	GSM1020509.ch1-vs-GSM1020505.ch1
GSM1020510.ch1	GSM1020505.ch1	test_GSE41633_2008_mid-ripening_AM	ref_GSE41633_2008_veraison_AM		GSE41633	GEO	GPL13936	nimble	EICHHORN-LORENZ.35:&nbsp-1&nbspboolean,EICHHORN-LORENZ.36:&nbsp+1&nbspboolean		PO:0009084_pericarp,2008,VINEYARD.AM_SOAVE,GENOTYPE.CORVINA,<b>EICHHORN-LORENZ.36</b>	PO:0009084_pericarp,2008,VINEYARD.AM_SOAVE,GENOTYPE.CORVINA,<b>EICHHORN-LORENZ.35</b>	GSM1020510.ch1-vs-GSM1020505.ch1
GSM1020511.ch1	GSM1020505.ch1	test_GSE41633_2008_harvest_AM	ref_GSE41633_2008_veraison_AM		GSE41633	GEO	GPL13936	nimble	EICHHORN-LORENZ.35:&nbsp-1&nbspboolean,EICHHORN-LORENZ.38:&nbsp+1&nbspboolean		PO:0009084_pericarp,2008,VINEYARD.AM_SOAVE,GENOTYPE.CORVINA,<b>EICHHORN-LORENZ.38</b>	PO:0009084_pericarp,2008,VINEYARD.AM_SOAVE,GENOTYPE.CORVINA,<b>EICHHORN-LORENZ.35</b>	GSM1020511.ch1-vs-GSM1020505.ch1
GSM1020512.ch1	GSM1020505.ch1	test_GSE41633_2008_harvest_AM	ref_GSE41633_2008_veraison_AM		GSE41633	GEO	GPL13936	nimble	EICHHORN-LORENZ.35:&nbsp-1&nbspboolean,EICHHORN-LORENZ.38:&nbsp+1&nbspboolean		PO:0009084_pericarp,2008,VINEYARD.AM_SOAVE,GENOTYPE.CORVINA,<b>EICHHORN-LORENZ.38</b>	PO:0009084_pericarp,2008,VINEYARD.AM_SOAVE,GENOTYPE.CORVINA,<b>EICHHORN-LORENZ.35</b>	GSM1020512.ch1-vs-GSM1020505.ch1
GSM1020513.ch1	GSM1020505.ch1	test_GSE41633_2008_harvest_AM	ref_GSE41633_2008_veraison_AM		GSE41633	GEO	GPL13936	nimble	EICHHORN-LORENZ.35:&nbsp-1&nbspboolean,EICHHORN-LORENZ.38:&nbsp+1&nbspboolean		PO:0009084_pericarp,2008,VINEYARD.AM_SOAVE,GENOTYPE.CORVINA,<b>EICHHORN-LORENZ.38</b>	PO:0009084_pericarp,2008,VINEYARD.AM_SOAVE,GENOTYPE.CORVINA,<b>EICHHORN-LORENZ.35</b>	GSM1020513.ch1-vs-GSM1020505.ch1
GSM1020544.ch1	GSM1020541.ch1	test_GSE41633_2006_mid-ripening_AM	ref_GSE41633_2006_veraison_AM		GSE41633	GEO	GPL13936	nimble	EICHHORN-LORENZ.35:&nbsp-1&nbspboolean,EICHHORN-LORENZ.36:&nbsp+1&nbspboolean		PO:0009084_pericarp,2008,VINEYARD.AM_SOAVE,GENOTYPE.CORVINA,<b>EICHHORN-LORENZ.36</b>	PO:0009084_pericarp,2008,VINEYARD.AM_SOAVE,GENOTYPE.CORVINA,<b>EICHHORN-LORENZ.35</b>	GSM1020544.ch1-vs-GSM1020541.ch1
GSM1020545.ch1	GSM1020541.ch1	test_GSE41633_2006_mid-ripening_AM	ref_GSE41633_2006_veraison_AM		GSE41633	GEO	GPL13936	nimble	EICHHORN-LORENZ.35:&nbsp-1&nbspboolean,EICHHORN-LORENZ.36:&nbsp+1&nbspboolean		PO:0009084_pericarp,2008,VINEYARD.AM_SOAVE,GENOTYPE.CORVINA,<b>EICHHORN-LORENZ.36</b>	PO:0009084_pericarp,2008,VINEYARD.AM_SOAVE,GENOTYPE.CORVINA,<b>EICHHORN-LORENZ.35</b>	GSM1020545.ch1-vs-GSM1020541.ch1
GSM1020546.ch1	GSM1020541.ch1	test_GSE41633_2006_mid-ripening_AM	ref_GSE41633_2006_veraison_AM		GSE41633	GEO	GPL13936	nimble	EICHHORN-LORENZ.35:&nbsp-1&nbspboolean,EICHHORN-LORENZ.36:&nbsp+1&nbspboolean		PO:0009084_pericarp,2008,VINEYARD.AM_SOAVE,GENOTYPE.CORVINA,<b>EICHHORN-LORENZ.36</b>	PO:0009084_pericarp,2008,VINEYARD.AM_SOAVE,GENOTYPE.CORVINA,<b>EICHHORN-LORENZ.35</b>	GSM1020546.ch1-vs-GSM1020541.ch1
GSM1020547.ch1	GSM1020541.ch1	test_GSE41633_2006_harvest_AM	ref_GSE41633_2006_veraison_AM		GSE41633	GEO	GPL13936	nimble	EICHHORN-LORENZ.35:&nbsp-1&nbspboolean,EICHHORN-LORENZ.38:&nbsp+1&nbspboolean		PO:0009084_pericarp,2008,VINEYARD.AM_SOAVE,GENOTYPE.CORVINA,<b>EICHHORN-LORENZ.38</b>	PO:0009084_pericarp,2008,VINEYARD.AM_SOAVE,GENOTYPE.CORVINA,<b>EICHHORN-LORENZ.35</b>	GSM1020547.ch1-vs-GSM1020541.ch1
GSM1020548.ch1	GSM1020541.ch1	test_GSE41633_2006_harvest_AM	ref_GSE41633_2006_veraison_AM		GSE41633	GEO	GPL13936	nimble	EICHHORN-LORENZ.35:&nbsp-1&nbspboolean,EICHHORN-LORENZ.38:&nbsp+1&nbspboolean		PO:0009084_pericarp,2008,VINEYARD.AM_SOAVE,GENOTYPE.CORVINA,<b>EICHHORN-LORENZ.38</b>	PO:0009084_pericarp,2008,VINEYARD.AM_SOAVE,GENOTYPE.CORVINA,<b>EICHHORN-LORENZ.35</b>	GSM1020548.ch1-vs-GSM1020541.ch1
GSM1020549.ch1	GSM1020541.ch1	test_GSE41633_2006_harvest_AM	ref_GSE41633_2006_veraison_AM		GSE41633	GEO	GPL13936	nimble	EICHHORN-LORENZ.35:&nbsp-1&nbspboolean,EICHHORN-LORENZ.38:&nbsp+1&nbspboolean		PO:0009084_pericarp,2008,VINEYARD.AM_SOAVE,GENOTYPE.CORVINA,<b>EICHHORN-LORENZ.38</b>	PO:0009084_pericarp,2008,VINEYARD.AM_SOAVE,GENOTYPE.CORVINA,<b>EICHHORN-LORENZ.35</b>	GSM1020549.ch1-vs-GSM1020541.ch1
GSM1020562.ch1	GSM1020559.ch1	test_GSE41633_2007_mid-ripening_AM	ref_GSE41633_2007_veraison_AM		GSE41633	GEO	GPL13936	nimble	EICHHORN-LORENZ.35:&nbsp-1&nbspboolean,EICHHORN-LORENZ.36:&nbsp+1&nbspboolean		PO:0009084_pericarp,2008,VINEYARD.AM_SOAVE,GENOTYPE.CORVINA,<b>EICHHORN-LORENZ.36</b>	PO:0009084_pericarp,2008,VINEYARD.AM_SOAVE,GENOTYPE.CORVINA,<b>EICHHORN-LORENZ.35</b>	GSM1020562.ch1-vs-GSM1020559.ch1
GSM1020563.ch1	GSM1020559.ch1	test_GSE41633_2007_mid-ripening_AM	ref_GSE41633_2007_veraison_AM		GSE41633	GEO	GPL13936	nimble	EICHHORN-LORENZ.35:&nbsp-1&nbspboolean,EICHHORN-LORENZ.36:&nbsp+1&nbspboolean		PO:0009084_pericarp,2008,VINEYARD.AM_SOAVE,GENOTYPE.CORVINA,<b>EICHHORN-LORENZ.36</b>	PO:0009084_pericarp,2008,VINEYARD.AM_SOAVE,GENOTYPE.CORVINA,<b>EICHHORN-LORENZ.35</b>	GSM1020563.ch1-vs-GSM1020559.ch1
GSM1020564.ch1	GSM1020559.ch1	test_GSE41633_2007_mid-ripening_AM	ref_GSE41633_2007_veraison_AM		GSE41633	GEO	GPL13936	nimble	EICHHORN-LORENZ.35:&nbsp-1&nbspboolean,EICHHORN-LORENZ.36:&nbsp+1&nbspboolean		PO:0009084_pericarp,2008,VINEYARD.AM_SOAVE,GENOTYPE.CORVINA,<b>EICHHORN-LORENZ.36</b>	PO:0009084_pericarp,2008,VINEYARD.AM_SOAVE,GENOTYPE.CORVINA,<b>EICHHORN-LORENZ.35</b>	GSM1020564.ch1-vs-GSM1020559.ch1
GSM1020565.ch1	GSM1020559.ch1	test_GSE41633_2007_harvest_AM	ref_GSE41633_2007_veraison_AM		GSE41633	GEO	GPL13936	nimble	EICHHORN-LORENZ.35:&nbsp-1&nbspboolean,EICHHORN-LORENZ.38:&nbsp+1&nbspboolean		PO:0009084_pericarp,2008,VINEYARD.AM_SOAVE,GENOTYPE.CORVINA,<b>EICHHORN-LORENZ.38</b>	PO:0009084_pericarp,2008,VINEYARD.AM_SOAVE,GENOTYPE.CORVINA,<b>EICHHORN-LORENZ.35</b>	GSM1020565.ch1-vs-GSM1020559.ch1
GSM1020566.ch1	GSM1020559.ch1	test_GSE41633_2007_harvest_AM	ref_GSE41633_2007_veraison_AM		GSE41633	GEO	GPL13936	nimble	EICHHORN-LORENZ.35:&nbsp-1&nbspboolean,EICHHORN-LORENZ.38:&nbsp+1&nbspboolean		PO:0009084_pericarp,2008,VINEYARD.AM_SOAVE,GENOTYPE.CORVINA,<b>EICHHORN-LORENZ.38</b>	PO:0009084_pericarp,2008,VINEYARD.AM_SOAVE,GENOTYPE.CORVINA,<b>EICHHORN-LORENZ.35</b>	GSM1020566.ch1-vs-GSM1020559.ch1
GSM1020567.ch1	GSM1020559.ch1	test_GSE41633_2007_harvest_AM	ref_GSE41633_2007_veraison_AM		GSE41633	GEO	GPL13936	nimble	EICHHORN-LORENZ.35:&nbsp-1&nbspboolean,EICHHORN-LORENZ.38:&nbsp+1&nbspboolean		PO:0009084_pericarp,2008,VINEYARD.AM_SOAVE,GENOTYPE.CORVINA,<b>EICHHORN-LORENZ.38</b>	PO:0009084_pericarp,2008,VINEYARD.AM_SOAVE,GENOTYPE.CORVINA,<b>EICHHORN-LORENZ.35</b>	GSM1020567.ch1-vs-GSM1020559.ch1
GSM1020517.ch1	GSM1020514.ch1	test_GSE41633_2008_mid-ripening_FA	ref_GSE41633_2008_veraison_FA		GSE41633	GEO	GPL13936	nimble	EICHHORN-LORENZ.35:&nbsp-1&nbspboolean,EICHHORN-LORENZ.36:&nbsp+1&nbspboolean		PO:0009084_pericarp,2008,VINEYARD.FA_VALPOLICELLA,GENOTYPE.CORVINA,<b>EICHHORN-LORENZ.36</b>	PO:0009084_pericarp,2008,VINEYARD.FA_VALPOLICELLA,GENOTYPE.CORVINA,<b>EICHHORN-LORENZ.35</b>	GSM1020517.ch1-vs-GSM1020514.ch1
GSM1020518.ch1	GSM1020514.ch1	test_GSE41633_2008_mid-ripening_FA	ref_GSE41633_2008_veraison_FA		GSE41633	GEO	GPL13936	nimble	EICHHORN-LORENZ.35:&nbsp-1&nbspboolean,EICHHORN-LORENZ.36:&nbsp+1&nbspboolean		PO:0009084_pericarp,2008,VINEYARD.FA_VALPOLICELLA,GENOTYPE.CORVINA,<b>EICHHORN-LORENZ.36</b>	PO:0009084_pericarp,2008,VINEYARD.FA_VALPOLICELLA,GENOTYPE.CORVINA,<b>EICHHORN-LORENZ.35</b>	GSM1020518.ch1-vs-GSM1020514.ch1
GSM1020519.ch1	GSM1020514.ch1	test_GSE41633_2008_mid-ripening_FA	ref_GSE41633_2008_veraison_FA		GSE41633	GEO	GPL13936	nimble	EICHHORN-LORENZ.35:&nbsp-1&nbspboolean,EICHHORN-LORENZ.36:&nbsp+1&nbspboolean		PO:0009084_pericarp,2008,VINEYARD.FA_VALPOLICELLA,GENOTYPE.CORVINA,<b>EICHHORN-LORENZ.36</b>	PO:0009084_pericarp,2008,VINEYARD.FA_VALPOLICELLA,GENOTYPE.CORVINA,<b>EICHHORN-LORENZ.35</b>	GSM1020519.ch1-vs-GSM1020514.ch1
GSM1020520.ch1	GSM1020514.ch1	test_GSE41633_2008_harvest_FA	ref_GSE41633_2008_veraison_FA		GSE41633	GEO	GPL13936	nimble	EICHHORN-LORENZ.35:&nbsp-1&nbspboolean,EICHHORN-LORENZ.38:&nbsp+1&nbspboolean		PO:0009084_pericarp,2008,VINEYARD.FA_VALPOLICELLA,GENOTYPE.CORVINA,<b>EICHHORN-LORENZ.38</b>	PO:0009084_pericarp,2008,VINEYARD.FA_VALPOLICELLA,GENOTYPE.CORVINA,<b>EICHHORN-LORENZ.35</b>	GSM1020520.ch1-vs-GSM1020514.ch1
GSM1020521.ch1	GSM1020514.ch1	test_GSE41633_2008_harvest_FA	ref_GSE41633_2008_veraison_FA		GSE41633	GEO	GPL13936	nimble	EICHHORN-LORENZ.35:&nbsp-1&nbspboolean,EICHHORN-LORENZ.38:&nbsp+1&nbspboolean		PO:0009084_pericarp,2008,VINEYARD.FA_VALPOLICELLA,GENOTYPE.CORVINA,<b>EICHHORN-LORENZ.38</b>	PO:0009084_pericarp,2008,VINEYARD.FA_VALPOLICELLA,GENOTYPE.CORVINA,<b>EICHHORN-LORENZ.35</b>	GSM1020521.ch1-vs-GSM1020514.ch1
GSM1020522.ch1	GSM1020514.ch1	test_GSE41633_2008_harvest_FA	ref_GSE41633_2008_veraison_FA		GSE41633	GEO	GPL13936	nimble	EICHHORN-LORENZ.35:&nbsp-1&nbspboolean,EICHHORN-LORENZ.38:&nbsp+1&nbspboolean		PO:0009084_pericarp,2008,VINEYARD.FA_VALPOLICELLA,GENOTYPE.CORVINA,<b>EICHHORN-LORENZ.38</b>	PO:0009084_pericarp,2008,VINEYARD.FA_VALPOLICELLA,GENOTYPE.CORVINA,<b>EICHHORN-LORENZ.35</b>	GSM1020522.ch1-vs-GSM1020514.ch1
GSM1551303.ch1	GSM1551302.ch1	test_GSE63512_changli_E-L35	ref_GSE63512_changli_E-L31		GSE63512	GEO	RNA-seq	NGS	EICHHORN-LORENZ.31:&nbsp-1&nbspboolean,EICHHORN-LORENZ.35:&nbsp+1&nbspboolean		PO:0009001_fruit,GENOTYPE.CABERNET_SAUVIGNON,VINEYARD.CHANGLI_CHINA,<b>EICHHORN-LORENZ.35</b>	PO:0009001_fruit,GENOTYPE.CABERNET_SAUVIGNON,VINEYARD.CHANGLI_CHINA,<b>EICHHORN-LORENZ.31</b>	GSM1551303.ch1-vs-GSM1551302.ch1
GSM1551304.ch1	GSM1551302.ch1	test_GSE63512_changli_E-L38	ref_GSE63512_changli_E-L31		GSE63512	GEO	RNA-seq	NGS	EICHHORN-LORENZ.31:&nbsp-1&nbspboolean,EICHHORN-LORENZ.38:&nbsp+1&nbspboolean		PO:0009001_fruit,GENOTYPE.CABERNET_SAUVIGNON,VINEYARD.CHANGLI_CHINA,<b>EICHHORN-LORENZ.38</b>	PO:0009001_fruit,GENOTYPE.CABERNET_SAUVIGNON,VINEYARD.CHANGLI_CHINA,<b>EICHHORN-LORENZ.31</b>	GSM1551304.ch1-vs-GSM1551302.ch1
GSM1551306.ch1	GSM1551305.ch1	test_GSE63512_gansu_E-L35	ref_GSE63512_gansu_E-L31		GSE63512	GEO	RNA-seq	NGS	EICHHORN-LORENZ.31:&nbsp-1&nbspboolean,EICHHORN-LORENZ.35:&nbsp+1&nbspboolean		PO:0009001_fruit,GENOTYPE.CABERNET_SAUVIGNON,VINEYARD.GANSU_CHINA,<b>EICHHORN-LORENZ.35</b>	PO:0009001_fruit,GENOTYPE.CABERNET_SAUVIGNON,VINEYARD.GANSU_CHINA,<b>EICHHORN-LORENZ.31</b>	GSM1551306.ch1-vs-GSM1551305.ch1
GSM1551307.ch1	GSM1551305.ch1	test_GSE63512_gansu_E-L38	ref_GSE63512_gansu_E-L31		GSE63512	GEO	RNA-seq	NGS	EICHHORN-LORENZ.31:&nbsp-1&nbspboolean,EICHHORN-LORENZ.38:&nbsp+1&nbspboolean		PO:0009001_fruit,GENOTYPE.CABERNET_SAUVIGNON,VINEYARD.GANSU_CHINA,<b>EICHHORN-LORENZ.38</b>	PO:0009001_fruit,GENOTYPE.CABERNET_SAUVIGNON,VINEYARD.GANSU_CHINA,<b>EICHHORN-LORENZ.31</b>	GSM1551307.ch1-vs-GSM1551305.ch1
E-MEXP-1282.36EL03_8.ch1	E-MEXP-1282.33EL03_1.ch1	test_E-MEXP-1282_2003_EL36	ref_E-MEXP-1282_2003_EL33	18034875	E-MEXP-1282	ArrayExpress	Vitis_Vinifera_Affy	affymetrix	EICHHORN-LORENZ.33:&nbsp-1&nbspboolean,EICHHORN-LORENZ.36:&nbsp+1&nbspboolean		2003,GENOTYPE.PINOT_NOIR,PO:0009001_fruit,VINEYARD.AI_MOLINI_SAN_MICHELE_ALLADIGE_ITALY,<b>EICHHORN-LORENZ.36</b>	2003,GENOTYPE.PINOT_NOIR,PO:0009001_fruit,VINEYARD.AI_MOLINI_SAN_MICHELE_ALLADIGE_ITALY,<b>EICHHORN-LORENZ.33</b>	E-MEXP-1282.36EL03_8.ch1-vs-E-MEXP-1282.33EL03_1.ch1
E-MEXP-1282.34EL03_4.ch1	E-MEXP-1282.33EL03_1.ch1	test_E-MEXP-1282_2003_EL34	ref_E-MEXP-1282_2003_EL33	18034875	E-MEXP-1282	ArrayExpress	Vitis_Vinifera_Affy	affymetrix	EICHHORN-LORENZ.33:&nbsp-1&nbspboolean		2003,GENOTYPE.PINOT_NOIR,PO:0009001_fruit,VINEYARD.AI_MOLINI_SAN_MICHELE_ALLADIGE_ITALY	2003,GENOTYPE.PINOT_NOIR,PO:0009001_fruit,VINEYARD.AI_MOLINI_SAN_MICHELE_ALLADIGE_ITALY,<b>EICHHORN-LORENZ.33</b>	E-MEXP-1282.34EL03_4.ch1-vs-E-MEXP-1282.33EL03_1.ch1
E-MEXP-1282.36EL03_7.ch1	E-MEXP-1282.33EL03_1.ch1	test_E-MEXP-1282_2003_EL36	ref_E-MEXP-1282_2003_EL33	18034875	E-MEXP-1282	ArrayExpress	Vitis_Vinifera_Affy	affymetrix	EICHHORN-LORENZ.33:&nbsp-1&nbspboolean,EICHHORN-LORENZ.36:&nbsp+1&nbspboolean		2003,GENOTYPE.PINOT_NOIR,PO:0009001_fruit,VINEYARD.AI_MOLINI_SAN_MICHELE_ALLADIGE_ITALY,<b>EICHHORN-LORENZ.36</b>	2003,GENOTYPE.PINOT_NOIR,PO:0009001_fruit,VINEYARD.AI_MOLINI_SAN_MICHELE_ALLADIGE_ITALY,<b>EICHHORN-LORENZ.33</b>	E-MEXP-1282.36EL03_7.ch1-vs-E-MEXP-1282.33EL03_1.ch1
E-MEXP-1282.34EL03_6.ch1	E-MEXP-1282.33EL03_1.ch1	test_E-MEXP-1282_2003_EL34	ref_E-MEXP-1282_2003_EL33	18034875	E-MEXP-1282	ArrayExpress	Vitis_Vinifera_Affy	affymetrix	EICHHORN-LORENZ.33:&nbsp-1&nbspboolean		2003,GENOTYPE.PINOT_NOIR,PO:0009001_fruit,VINEYARD.AI_MOLINI_SAN_MICHELE_ALLADIGE_ITALY	2003,GENOTYPE.PINOT_NOIR,PO:0009001_fruit,VINEYARD.AI_MOLINI_SAN_MICHELE_ALLADIGE_ITALY,<b>EICHHORN-LORENZ.33</b>	E-MEXP-1282.34EL03_6.ch1-vs-E-MEXP-1282.33EL03_1.ch1
E-MEXP-1282.33EL03_2.ch1	E-MEXP-1282.33EL03_1.ch1	test_E-MEXP-1282_2003_EL33	ref_E-MEXP-1282_2003_EL33	18034875	E-MEXP-1282	ArrayExpress	Vitis_Vinifera_Affy	affymetrix	EICHHORN-LORENZ.33:&nbsp-1&nbspboolean		2003,GENOTYPE.PINOT_NOIR,PO:0009001_fruit,VINEYARD.AI_MOLINI_SAN_MICHELE_ALLADIGE_ITALY	2003,GENOTYPE.PINOT_NOIR,PO:0009001_fruit,VINEYARD.AI_MOLINI_SAN_MICHELE_ALLADIGE_ITALY,<b>EICHHORN-LORENZ.33</b>	E-MEXP-1282.33EL03_2.ch1-vs-E-MEXP-1282.33EL03_1.ch1
E-MEXP-1282.36EL03_9.ch1	E-MEXP-1282.33EL03_1.ch1	test_E-MEXP-1282_2003_EL36	ref_E-MEXP-1282_2003_EL33	18034875	E-MEXP-1282	ArrayExpress	Vitis_Vinifera_Affy	affymetrix	EICHHORN-LORENZ.33:&nbsp-1&nbspboolean,EICHHORN-LORENZ.36:&nbsp+1&nbspboolean		2003,GENOTYPE.PINOT_NOIR,PO:0009001_fruit,VINEYARD.AI_MOLINI_SAN_MICHELE_ALLADIGE_ITALY,<b>EICHHORN-LORENZ.36</b>	2003,GENOTYPE.PINOT_NOIR,PO:0009001_fruit,VINEYARD.AI_MOLINI_SAN_MICHELE_ALLADIGE_ITALY,<b>EICHHORN-LORENZ.33</b>	E-MEXP-1282.36EL03_9.ch1-vs-E-MEXP-1282.33EL03_1.ch1
E-MEXP-1282.34EL03_5.ch1	E-MEXP-1282.33EL03_1.ch1	test_E-MEXP-1282_2003_EL34	ref_E-MEXP-1282_2003_EL33	18034875	E-MEXP-1282	ArrayExpress	Vitis_Vinifera_Affy	affymetrix	EICHHORN-LORENZ.33:&nbsp-1&nbspboolean		2003,GENOTYPE.PINOT_NOIR,PO:0009001_fruit,VINEYARD.AI_MOLINI_SAN_MICHELE_ALLADIGE_ITALY	2003,GENOTYPE.PINOT_NOIR,PO:0009001_fruit,VINEYARD.AI_MOLINI_SAN_MICHELE_ALLADIGE_ITALY,<b>EICHHORN-LORENZ.33</b>	E-MEXP-1282.34EL03_5.ch1-vs-E-MEXP-1282.33EL03_1.ch1
E-MEXP-1282.33EL03_3.ch1	E-MEXP-1282.33EL03_1.ch1	test_E-MEXP-1282_2003_EL33	ref_E-MEXP-1282_2003_EL33	18034875	E-MEXP-1282	ArrayExpress	Vitis_Vinifera_Affy	affymetrix	EICHHORN-LORENZ.33:&nbsp-1&nbspboolean		2003,GENOTYPE.PINOT_NOIR,PO:0009001_fruit,VINEYARD.AI_MOLINI_SAN_MICHELE_ALLADIGE_ITALY	2003,GENOTYPE.PINOT_NOIR,PO:0009001_fruit,VINEYARD.AI_MOLINI_SAN_MICHELE_ALLADIGE_ITALY,<b>EICHHORN-LORENZ.33</b>	E-MEXP-1282.33EL03_3.ch1-vs-E-MEXP-1282.33EL03_1.ch1
E-MEXP-1282.34EL05_14.ch1	E-MEXP-1282.33EL05_10.ch1	test_E-MEXP-1282_2005_EL34	ref_E-MEXP-1282_2005_EL33	18034875	E-MEXP-1282	ArrayExpress	Vitis_Vinifera_Affy	affymetrix	EICHHORN-LORENZ.33:&nbsp-1&nbspboolean		2005,GENOTYPE.PINOT_NOIR,PO:0009001_fruit,VINEYARD.AI_MOLINI_SAN_MICHELE_ALLADIGE_ITALY	2005,GENOTYPE.PINOT_NOIR,PO:0009001_fruit,VINEYARD.AI_MOLINI_SAN_MICHELE_ALLADIGE_ITALY,<b>EICHHORN-LORENZ.33</b>	E-MEXP-1282.34EL05_14.ch1-vs-E-MEXP-1282.33EL05_10.ch1
E-MEXP-1282.36EL05_18.ch1	E-MEXP-1282.33EL05_10.ch1	test_E-MEXP-1282_2005_EL36	ref_E-MEXP-1282_2005_EL33	18034875	E-MEXP-1282	ArrayExpress	Vitis_Vinifera_Affy	affymetrix	EICHHORN-LORENZ.33:&nbsp-1&nbspboolean,EICHHORN-LORENZ.36:&nbsp+1&nbspboolean		2005,GENOTYPE.PINOT_NOIR,PO:0009001_fruit,VINEYARD.AI_MOLINI_SAN_MICHELE_ALLADIGE_ITALY,<b>EICHHORN-LORENZ.36</b>	2005,GENOTYPE.PINOT_NOIR,PO:0009001_fruit,VINEYARD.AI_MOLINI_SAN_MICHELE_ALLADIGE_ITALY,<b>EICHHORN-LORENZ.33</b>	E-MEXP-1282.36EL05_18.ch1-vs-E-MEXP-1282.33EL05_10.ch1
E-MEXP-1282.34EL05_15.ch1	E-MEXP-1282.33EL05_10.ch1	test_E-MEXP-1282_2005_EL34	ref_E-MEXP-1282_2005_EL33	18034875	E-MEXP-1282	ArrayExpress	Vitis_Vinifera_Affy	affymetrix	EICHHORN-LORENZ.33:&nbsp-1&nbspboolean		2005,GENOTYPE.PINOT_NOIR,PO:0009001_fruit,VINEYARD.AI_MOLINI_SAN_MICHELE_ALLADIGE_ITALY	2005,GENOTYPE.PINOT_NOIR,PO:0009001_fruit,VINEYARD.AI_MOLINI_SAN_MICHELE_ALLADIGE_ITALY,<b>EICHHORN-LORENZ.33</b>	E-MEXP-1282.34EL05_15.ch1-vs-E-MEXP-1282.33EL05_10.ch1
E-MEXP-1282.36EL05_16.ch1	E-MEXP-1282.33EL05_10.ch1	test_E-MEXP-1282_2005_EL36	ref_E-MEXP-1282_2005_EL33	18034875	E-MEXP-1282	ArrayExpress	Vitis_Vinifera_Affy	affymetrix	EICHHORN-LORENZ.33:&nbsp-1&nbspboolean,EICHHORN-LORENZ.36:&nbsp+1&nbspboolean		2005,GENOTYPE.PINOT_NOIR,PO:0009001_fruit,VINEYARD.AI_MOLINI_SAN_MICHELE_ALLADIGE_ITALY,<b>EICHHORN-LORENZ.36</b>	2005,GENOTYPE.PINOT_NOIR,PO:0009001_fruit,VINEYARD.AI_MOLINI_SAN_MICHELE_ALLADIGE_ITALY,<b>EICHHORN-LORENZ.33</b>	E-MEXP-1282.36EL05_16.ch1-vs-E-MEXP-1282.33EL05_10.ch1
E-MEXP-1282.33EL05_11.ch1	E-MEXP-1282.33EL05_10.ch1	test_E-MEXP-1282_2005_EL33	ref_E-MEXP-1282_2005_EL33	18034875	E-MEXP-1282	ArrayExpress	Vitis_Vinifera_Affy	affymetrix	EICHHORN-LORENZ.33:&nbsp-1&nbspboolean		2005,GENOTYPE.PINOT_NOIR,PO:0009001_fruit,VINEYARD.AI_MOLINI_SAN_MICHELE_ALLADIGE_ITALY	2005,GENOTYPE.PINOT_NOIR,PO:0009001_fruit,VINEYARD.AI_MOLINI_SAN_MICHELE_ALLADIGE_ITALY,<b>EICHHORN-LORENZ.33</b>	E-MEXP-1282.33EL05_11.ch1-vs-E-MEXP-1282.33EL05_10.ch1
E-MEXP-1282.34EL05_13.ch1	E-MEXP-1282.33EL05_10.ch1	test_E-MEXP-1282_2005_EL34	ref_E-MEXP-1282_2005_EL33	18034875	E-MEXP-1282	ArrayExpress	Vitis_Vinifera_Affy	affymetrix	EICHHORN-LORENZ.33:&nbsp-1&nbspboolean		2005,GENOTYPE.PINOT_NOIR,PO:0009001_fruit,VINEYARD.AI_MOLINI_SAN_MICHELE_ALLADIGE_ITALY	2005,GENOTYPE.PINOT_NOIR,PO:0009001_fruit,VINEYARD.AI_MOLINI_SAN_MICHELE_ALLADIGE_ITALY,<b>EICHHORN-LORENZ.33</b>	E-MEXP-1282.34EL05_13.ch1-vs-E-MEXP-1282.33EL05_10.ch1
E-MEXP-1282.36EL05_17.ch1	E-MEXP-1282.33EL05_10.ch1	test_E-MEXP-1282_2005_EL36	ref_E-MEXP-1282_2005_EL33	18034875	E-MEXP-1282	ArrayExpress	Vitis_Vinifera_Affy	affymetrix	EICHHORN-LORENZ.33:&nbsp-1&nbspboolean,EICHHORN-LORENZ.36:&nbsp+1&nbspboolean		2005,GENOTYPE.PINOT_NOIR,PO:0009001_fruit,VINEYARD.AI_MOLINI_SAN_MICHELE_ALLADIGE_ITALY,<b>EICHHORN-LORENZ.36</b>	2005,GENOTYPE.PINOT_NOIR,PO:0009001_fruit,VINEYARD.AI_MOLINI_SAN_MICHELE_ALLADIGE_ITALY,<b>EICHHORN-LORENZ.33</b>	E-MEXP-1282.36EL05_17.ch1-vs-E-MEXP-1282.33EL05_10.ch1
E-MEXP-1282.33EL05_12.ch1	E-MEXP-1282.33EL05_10.ch1	test_E-MEXP-1282_2005_EL33	ref_E-MEXP-1282_2005_EL33	18034875	E-MEXP-1282	ArrayExpress	Vitis_Vinifera_Affy	affymetrix	EICHHORN-LORENZ.33:&nbsp-1&nbspboolean		2005,GENOTYPE.PINOT_NOIR,PO:0009001_fruit,VINEYARD.AI_MOLINI_SAN_MICHELE_ALLADIGE_ITALY	2005,GENOTYPE.PINOT_NOIR,PO:0009001_fruit,VINEYARD.AI_MOLINI_SAN_MICHELE_ALLADIGE_ITALY,<b>EICHHORN-LORENZ.33</b>	E-MEXP-1282.33EL05_12.ch1-vs-E-MEXP-1282.33EL05_10.ch1
E-MEXP-1282.33EL06_21.ch1	E-MEXP-1282.33EL06_19.ch1	test_E-MEXP-1282_2006_EL33	ref_E-MEXP-1282_2006_EL33	18034875	E-MEXP-1282	ArrayExpress	Vitis_Vinifera_Affy	affymetrix	EICHHORN-LORENZ.33:&nbsp-1&nbspboolean		2006,GENOTYPE.PINOT_NOIR,PO:0009001_fruit,VINEYARD.AI_MOLINI_SAN_MICHELE_ALLADIGE_ITALY	2006,GENOTYPE.PINOT_NOIR,PO:0009001_fruit,VINEYARD.AI_MOLINI_SAN_MICHELE_ALLADIGE_ITALY,<b>EICHHORN-LORENZ.33</b>	E-MEXP-1282.33EL06_21.ch1-vs-E-MEXP-1282.33EL06_19.ch1
E-MEXP-1282.33EL06_20.ch1	E-MEXP-1282.33EL06_19.ch1	test_E-MEXP-1282_2006_EL33	ref_E-MEXP-1282_2006_EL33	18034875	E-MEXP-1282	ArrayExpress	Vitis_Vinifera_Affy	affymetrix	EICHHORN-LORENZ.33:&nbsp-1&nbspboolean		2006,GENOTYPE.PINOT_NOIR,PO:0009001_fruit,VINEYARD.AI_MOLINI_SAN_MICHELE_ALLADIGE_ITALY	2006,GENOTYPE.PINOT_NOIR,PO:0009001_fruit,VINEYARD.AI_MOLINI_SAN_MICHELE_ALLADIGE_ITALY,<b>EICHHORN-LORENZ.33</b>	E-MEXP-1282.33EL06_20.ch1-vs-E-MEXP-1282.33EL06_19.ch1
E-MEXP-1282.36EL06_27.ch1	E-MEXP-1282.33EL06_19.ch1	test_E-MEXP-1282_2006_EL36	ref_E-MEXP-1282_2006_EL33	18034875	E-MEXP-1282	ArrayExpress	Vitis_Vinifera_Affy	affymetrix	EICHHORN-LORENZ.33:&nbsp-1&nbspboolean,EICHHORN-LORENZ.36:&nbsp+1&nbspboolean		2006,GENOTYPE.PINOT_NOIR,PO:0009001_fruit,VINEYARD.AI_MOLINI_SAN_MICHELE_ALLADIGE_ITALY,<b>EICHHORN-LORENZ.36</b>	2006,GENOTYPE.PINOT_NOIR,PO:0009001_fruit,VINEYARD.AI_MOLINI_SAN_MICHELE_ALLADIGE_ITALY,<b>EICHHORN-LORENZ.33</b>	E-MEXP-1282.36EL06_27.ch1-vs-E-MEXP-1282.33EL06_19.ch1
E-MEXP-1282.34EL06_24.ch1	E-MEXP-1282.33EL06_19.ch1	test_E-MEXP-1282_2006_EL34	ref_E-MEXP-1282_2006_EL33	18034875	E-MEXP-1282	ArrayExpress	Vitis_Vinifera_Affy	affymetrix	EICHHORN-LORENZ.33:&nbsp-1&nbspboolean		2006,GENOTYPE.PINOT_NOIR,PO:0009001_fruit,VINEYARD.AI_MOLINI_SAN_MICHELE_ALLADIGE_ITALY	2006,GENOTYPE.PINOT_NOIR,PO:0009001_fruit,VINEYARD.AI_MOLINI_SAN_MICHELE_ALLADIGE_ITALY,<b>EICHHORN-LORENZ.33</b>	E-MEXP-1282.34EL06_24.ch1-vs-E-MEXP-1282.33EL06_19.ch1
E-MEXP-1282.34EL06_23.ch1	E-MEXP-1282.33EL06_19.ch1	test_E-MEXP-1282_2006_EL34	ref_E-MEXP-1282_2006_EL33	18034875	E-MEXP-1282	ArrayExpress	Vitis_Vinifera_Affy	affymetrix	EICHHORN-LORENZ.33:&nbsp-1&nbspboolean		2006,GENOTYPE.PINOT_NOIR,PO:0009001_fruit,VINEYARD.AI_MOLINI_SAN_MICHELE_ALLADIGE_ITALY	2006,GENOTYPE.PINOT_NOIR,PO:0009001_fruit,VINEYARD.AI_MOLINI_SAN_MICHELE_ALLADIGE_ITALY,<b>EICHHORN-LORENZ.33</b>	E-MEXP-1282.34EL06_23.ch1-vs-E-MEXP-1282.33EL06_19.ch1
E-MEXP-1282.34EL06_22.ch1	E-MEXP-1282.33EL06_19.ch1	test_E-MEXP-1282_2006_EL34	ref_E-MEXP-1282_2006_EL33	18034875	E-MEXP-1282	ArrayExpress	Vitis_Vinifera_Affy	affymetrix	EICHHORN-LORENZ.33:&nbsp-1&nbspboolean		2006,GENOTYPE.PINOT_NOIR,PO:0009001_fruit,VINEYARD.AI_MOLINI_SAN_MICHELE_ALLADIGE_ITALY	2006,GENOTYPE.PINOT_NOIR,PO:0009001_fruit,VINEYARD.AI_MOLINI_SAN_MICHELE_ALLADIGE_ITALY,<b>EICHHORN-LORENZ.33</b>	E-MEXP-1282.34EL06_22.ch1-vs-E-MEXP-1282.33EL06_19.ch1
E-MEXP-1282.36EL06_26.ch1	E-MEXP-1282.33EL06_19.ch1	test_E-MEXP-1282_2006_EL36	ref_E-MEXP-1282_2006_EL33	18034875	E-MEXP-1282	ArrayExpress	Vitis_Vinifera_Affy	affymetrix	EICHHORN-LORENZ.33:&nbsp-1&nbspboolean,EICHHORN-LORENZ.36:&nbsp+1&nbspboolean		2006,GENOTYPE.PINOT_NOIR,PO:0009001_fruit,VINEYARD.AI_MOLINI_SAN_MICHELE_ALLADIGE_ITALY,<b>EICHHORN-LORENZ.36</b>	2006,GENOTYPE.PINOT_NOIR,PO:0009001_fruit,VINEYARD.AI_MOLINI_SAN_MICHELE_ALLADIGE_ITALY,<b>EICHHORN-LORENZ.33</b>	E-MEXP-1282.36EL06_26.ch1-vs-E-MEXP-1282.33EL06_19.ch1
E-MEXP-1282.36EL06_25.ch1	E-MEXP-1282.33EL06_19.ch1	test_E-MEXP-1282_2006_EL36	ref_E-MEXP-1282_2006_EL33	18034875	E-MEXP-1282	ArrayExpress	Vitis_Vinifera_Affy	affymetrix	EICHHORN-LORENZ.33:&nbsp-1&nbspboolean,EICHHORN-LORENZ.36:&nbsp+1&nbspboolean		2006,GENOTYPE.PINOT_NOIR,PO:0009001_fruit,VINEYARD.AI_MOLINI_SAN_MICHELE_ALLADIGE_ITALY,<b>EICHHORN-LORENZ.36</b>	2006,GENOTYPE.PINOT_NOIR,PO:0009001_fruit,VINEYARD.AI_MOLINI_SAN_MICHELE_ALLADIGE_ITALY,<b>EICHHORN-LORENZ.33</b>	E-MEXP-1282.36EL06_25.ch1-vs-E-MEXP-1282.33EL06_19.ch1
E-MEXP-1282.33EL05_10.ch1	E-MEXP-1282.33EL03_1.ch1	ref_E-MEXP-1282_2005_EL33	ref_E-MEXP-1282_2003_EL33	18034875	E-MEXP-1282	ArrayExpress	Vitis_Vinifera_Affy	affymetrix	EICHHORN-LORENZ.33:&nbsp-1&nbspboolean,2003:&nbsp-1&nbspboolean,2005:&nbsp+1&nbspboolean		GENOTYPE.PINOT_NOIR,PO:0009001_fruit,VINEYARD.AI_MOLINI_SAN_MICHELE_ALLADIGE_ITALY,<b>2005</b>	GENOTYPE.PINOT_NOIR,PO:0009001_fruit,VINEYARD.AI_MOLINI_SAN_MICHELE_ALLADIGE_ITALY,<b>EICHHORN-LORENZ.33</b>,<b>2003</b>	E-MEXP-1282.33EL05_10.ch1-vs-E-MEXP-1282.33EL03_1.ch1
E-MEXP-1282.33EL06_19.ch1	E-MEXP-1282.33EL03_1.ch1	ref_E-MEXP-1282_2006_EL33	ref_E-MEXP-1282_2003_EL33	18034875	E-MEXP-1282	ArrayExpress	Vitis_Vinifera_Affy	affymetrix	EICHHORN-LORENZ.33:&nbsp-1&nbspboolean,2003:&nbsp-1&nbspboolean,2006:&nbsp+1&nbspboolean		GENOTYPE.PINOT_NOIR,PO:0009001_fruit,VINEYARD.AI_MOLINI_SAN_MICHELE_ALLADIGE_ITALY,<b>2006</b>	GENOTYPE.PINOT_NOIR,PO:0009001_fruit,VINEYARD.AI_MOLINI_SAN_MICHELE_ALLADIGE_ITALY,<b>EICHHORN-LORENZ.33</b>,<b>2003</b>	E-MEXP-1282.33EL06_19.ch1-vs-E-MEXP-1282.33EL03_1.ch1
GSM1400258.ch1	GSM1400257.ch1	ref_GSE58061_wt_el38	ref_GSE58061_wt_el27		GSE58061	GEO	RNA-seq	NGS	EICHHORN-LORENZ.27:&nbsp-1&nbspboolean,EICHHORN-LORENZ.38:&nbsp+1&nbspboolean		PO:0009001_fruit,GENOTYPE.SANGIOVESE,2014,<b>EICHHORN-LORENZ.38</b>	PO:0009001_fruit,GENOTYPE.SANGIOVESE,2014,<b>EICHHORN-LORENZ.27</b>	GSM1400258.ch1-vs-GSM1400257.ch1
